# Supplementary material for: Calpains Orchestrate Secretion of Annexin-containing Microvesicles during Membrane Repair
Source: bioRxiv. 2024 Sep 6:2024.09.05.611512. Preprint. [Version 1] doi: 10.1101/2024.09.05.611512 (PMC11398502; doi:10.1101/2024.09.05.611512)
Supplement: Supplement 2 — Table S2 lists peptides detected from gel-excised annexin A2 protein treated with (Tab 2) or without (Tab 1) porcine calpain-1. [file media-2.xlsx]

## Sheet: Untreated
Unique	sequence	Charge State	File Name	Scan Num	XCorr	DeltCN	Conf%	Measured M+H+	Calc M+H+	ppm	Prob	TotalIntensity	SpR	IonProportion	Redundancy	RetTime	KD	Proteins	Protein Descriptions
FALSE	M.STVHEILCK.L	2	step01	9626	3.0661	0.4249	100	1088.48	1086.56	-82.3	7.09948	17377.1	1	100	4	48.29	NA	[P07355 ]	[P07355 Annexin A2 OS=Homo sapiens GN=ANXA2 PE=1 SV=2 ]
FALSE	K.LSLEGDHSTPPSA.Y	2	step01	8452	1.6709	0.1648	34.8	1312.36	1310.62	-206.4	4.08265	4450.9	8	50	2	42.38	NA	[P07355 ]	[P07355 Annexin A2 OS=Homo sapiens GN=ANXA2 PE=1 SV=2 ]
FALSE	K.LSLEGDHSTPPSAY.G	2	step01	9573	3.4859	0.2749	92.3	1475.51	1473.69	-126.2	7.46698	8905.7	1	78.3	4	48.02	NA	[P07355 ]	[P07355 Annexin A2 OS=Homo sapiens GN=ANXA2 PE=1 SV=2 ]
FALSE	K.LSLEGDHSTPPSAYGSVK.A	2	step01	10196	6.8214	0.5706	100	1845.88	1844.9	-15.2	10.8537	535309	1	82.8	12	51.19	NA	[P07355 ]	[P07355 Annexin A2 OS=Homo sapiens GN=ANXA2 PE=1 SV=2 ]
FALSE	K.LSLEGDHSTPPSAYGSVK.A	3	step01	10191	2.9116	0.2143	92.3	1847.31	1844.9	215.4	5.59421	343251	1	71.4	6	51.17	NA	[P07355 ]	[P07355 Annexin A2 OS=Homo sapiens GN=ANXA2 PE=1 SV=2 ]
FALSE	S.LEGDHSTPPSAYGSVK.A	2	step01	8330	4.3417	0.4713	100	1645.41	1644.79	-231.3	8.71769	9028.7	1	73.1	2	41.76	NA	[P07355 ]	[P07355 Annexin A2 OS=Homo sapiens GN=ANXA2 PE=1 SV=2 ]
FALSE	K.AYTNFDAER.D	2	step01	7598	2.6508	0.3631	100	1086.21	1086.49	-248.8	6.0408	4722.4	1	85.7	5	38.11	NA	[P07355 ]	[P07355 Annexin A2 OS=Homo sapiens GN=ANXA2 PE=1 SV=2 ]
FALSE	Y.TNFDAER.D	2	step01	5772	2.0343	0.1612	51.5	852.618	852.385	274.2	4.41483	3118.6	1	100	1	28.961	NA	[P07355 ]	[P07355 Annexin A2 OS=Homo sapiens GN=ANXA2 PE=1 SV=2 ]
FALSE	R.DALNIETAIK.T	2	step01	10766	3.2625	0.2613	100	1088.26	1087.6	-314.2	4.89285	75099	1	93.8	4	54.071	NA	[P07355 ]	[P07355 Annexin A2 OS=Homo sapiens GN=ANXA2 PE=1 SV=2 ]
TRUE	K.TKGVDEVTIVNILTNR.S	2	step01	15233	3.7588	0.4336	100	1771.98	1771.99	-3.6	8.11246	1119.7	1	72	1	76.73	NA	[P07355 ]	[P07355 Annexin A2 OS=Homo sapiens GN=ANXA2 PE=1 SV=2 ]
FALSE	K.GVDEVTIVN.I	2	step01	7695	1.7682	0.025	23.1	945.902	945.489	437.2	3.63682	1718	1	71.4	1	38.601	NA	[P07355 ]	[P07355 Annexin A2 OS=Homo sapiens GN=ANXA2 PE=1 SV=2 ]
TRUE	K.GVDEVTIVNILTNR.S	2	step01	15376	5.1885	0.3766	100	1545.72	1542.85	-86.7	6.51711	103666	1	95.2	14	77.451	NA	[P07355 ]	[P07355 Annexin A2 OS=Homo sapiens GN=ANXA2 PE=1 SV=2 ]
TRUE	K.GVDEVTIVNILTNR.S	3	step01	15418	5.2087	0.3224	100	1545.67	1542.85	-122.1	7.43086	22025.1	2	84.6	2	77.661	NA	[P07355 ]	[P07355 Annexin A2 OS=Homo sapiens GN=ANXA2 PE=1 SV=2 ]
TRUE	R.SNAQRQDIAFAYQR.R	2	step01	10251	3.1912	0.2523	100	1668.75	1667.82	-45.5	6.60312	1816	1	68.2	2	51.47	NA	[P07355 ]	[P07355 Annexin A2 OS=Homo sapiens GN=ANXA2 PE=1 SV=2 ]
TRUE	R.SNAQRQDIAFAYQR.R	3	step01	9794	1.8857	0.2441	93.1	1666.72	1667.82	-662.7	4.55334	3953.7	17	37.1	1	49.14	NA	[P07355 ]	[P07355 Annexin A2 OS=Homo sapiens GN=ANXA2 PE=1 SV=2 ]
TRUE	R.QDIAFAY.Q	2	step01	10353	1.4479	0.0129	10.1	827.924	827.393	-571.1	3.80232	3779.8	2	81.8	1	51.99	NA	[P07355 ]	[P07355 Annexin A2 OS=Homo sapiens GN=ANXA2 PE=1 SV=2 ]
TRUE	R.QDIAFAYQR.R	2	step01	9598	3.2086	0.1752	100	1113.26	1111.55	-271.5	5.57478	21041.1	1	93.3	3	48.15	NA	[P07355 ]	[P07355 Annexin A2 OS=Homo sapiens GN=ANXA2 PE=1 SV=2 ]
FALSE	K.SALSGHLETVILGLLK.T	2	step01	19088	5.7715	0.5073	100	1651.12	1650.98	86.9	8.5337	12780.1	1	80.8	5	96.39	NA	[P07355 ]	[P07355 Annexin A2 OS=Homo sapiens GN=ANXA2 PE=1 SV=2 ]
FALSE	K.SALSGHLETVILGLLK.T	3	step01	19096	3.4332	0.343	100	1651.45	1650.98	283.7	6.17117	11123.3	1	77.3	2	96.431	NA	[P07355 ]	[P07355 Annexin A2 OS=Homo sapiens GN=ANXA2 PE=1 SV=2 ]
FALSE	K.TPAQYDASELK.A	2	step01	7468	4.0603	0.2995	100	1223.11	1222.6	-400.6	7.90723	5067.4	1	100	6	37.46	NA	[P07355 ]	[P07355 Annexin A2 OS=Homo sapiens GN=ANXA2 PE=1 SV=2 ]
FALSE	K.TPAQYDASELKA.S	2	step01	8439	3.1527	0.4655	100	1294.13	1293.63	386.5	8.00928	1298	1	77.8	1	42.311	NA	[P07355 ]	[P07355 Annexin A2 OS=Homo sapiens GN=ANXA2 PE=1 SV=2 ]
FALSE	P.AQYDASELK.A	2	step01	7136	2.9066	0.2446	84.2	1025.37	1024.49	-121.2	6.36349	4837.6	1	100	1	35.79	NA	[P07355 ]	[P07355 Annexin A2 OS=Homo sapiens GN=ANXA2 PE=1 SV=2 ]
FALSE	K.GLGTDEDSLIEIICSR.T	2	step01	15332	6.2793	0.5296	100	1778.67	1777.86	-111.1	9.54664	207597	1	96	3	77.23	NA	[P07355 ]	[P07355 Annexin A2 OS=Homo sapiens GN=ANXA2 PE=1 SV=2 ]
FALSE	K.GLGTDEDSLIEIICSR.T	3	step01	15362	4.7497	0.2972	100	1778.5	1777.86	-204.2	5.83389	46913	1	72.1	2	77.38	NA	[P07355 ]	[P07355 Annexin A2 OS=Homo sapiens GN=ANXA2 PE=1 SV=2 ]
FALSE	R.TNQELQEINR.V	2	step01	7352	3.9102	0.2297	100	1244.71	1244.62	70.5	5.1205	5977.5	1	100	6	36.87	NA	[P07355 ]	[P07355 Annexin A2 OS=Homo sapiens GN=ANXA2 PE=1 SV=2 ]
FALSE	R.TNQELQEINR.V	3	step01	7461	3.3418	0.0584	72.5	1247.51	1244.62	-99.9	2.87416	23794	1	92.6	2	37.421	NA	[P07355 ]	[P07355 Annexin A2 OS=Homo sapiens GN=ANXA2 PE=1 SV=2 ]
FALSE	R.TNQELQEINRV.Y	2	step01	9530	3.5347	0.0756	78.6	1344.11	1343.69	309.7	5.29376	6746.2	2	77.8	2	47.801	NA	[P07355 ]	[P07355 Annexin A2 OS=Homo sapiens GN=ANXA2 PE=1 SV=2 ]
FALSE	T.NQELQEINR.V	2	step01	7232	1.7231	0.0311	22.8	1143.38	1143.58	-174.8	2.59731	685.3	7	53.8	1	36.27	NA	[P07355 ]	[P07355 Annexin A2 OS=Homo sapiens GN=ANXA2 PE=1 SV=2 ]
FALSE	N.QELQEINR.V	2	step01	6986	1.977	0.0307	35.2	1029.83	1029.53	291.5	3.10436	3362.2	1	90.9	2	35.04	NA	[P07355 ]	[P07355 Annexin A2 OS=Homo sapiens GN=ANXA2 PE=1 SV=2 ]
FALSE	K.TDLEKDIISD.T	2	step01	9669	1.4179	0.0754	13.3	1149.98	1148.57	357.1	3.28548	2196.6	1	56.2	1	48.51	NA	[P07355 ]	[P07355 Annexin A2 OS=Homo sapiens GN=ANXA2 PE=1 SV=2 ]
FALSE	K.TDLEKDIISDTSGDFR.K	2	step01	12747	5.5059	0.4875	100	1812.93	1811.87	36.1	8.8486	12095.4	1	88.5	3	64.19	NA	[P07355 ]	[P07355 Annexin A2 OS=Homo sapiens GN=ANXA2 PE=1 SV=2 ]
FALSE	K.TDLEKDIISDTSGDFR.K	3	step01	12750	4.3035	0.3765	100	1812.67	1811.87	-109.1	7.80668	11652.5	1	77.3	1	64.201	NA	[P07355 ]	[P07355 Annexin A2 OS=Homo sapiens GN=ANXA2 PE=1 SV=2 ]
FALSE	K.TDLEKDIISDTSGDFRK.L	2	step01	12760	3.5856	0.4115	100	1940.72	1939.96	-127.7	7.55025	4112.9	1	73.1	1	64.26	NA	[P07355 ]	[P07355 Annexin A2 OS=Homo sapiens GN=ANXA2 PE=1 SV=2 ]
FALSE	K.TDLEKDIISDTSGDFRK.L	3	step01	12756	4.9781	0.4119	100	1941.79	1939.96	-90.1	8.9112	7602.8	1	72.3	7	64.24	NA	[P07355 ]	[P07355 Annexin A2 OS=Homo sapiens GN=ANXA2 PE=1 SV=2 ]
FALSE	K.DIISDTSGDFR.K	2	step01	9844	3.8068	0.5022	100	1225.93	1225.57	292.9	7.98371	4144.8	1	100	4	49.391	NA	[P07355 ]	[P07355 Annexin A2 OS=Homo sapiens GN=ANXA2 PE=1 SV=2 ]
FALSE	K.DIISDTSGDFR.K	3	step01	10032	2.1862	0.0717	48.7	1226.73	1225.57	129.5	4.00604	2110.3	1	54.8	1	50.36	NA	[P07355 ]	[P07355 Annexin A2 OS=Homo sapiens GN=ANXA2 PE=1 SV=2 ]
FALSE	K.DIISDTSGDFRK.L	2	step01	10154	3.9197	0.3525	100	1354.03	1353.66	271	6.88097	20884.5	1	100	9	50.98	NA	[P07355 ]	[P07355 Annexin A2 OS=Homo sapiens GN=ANXA2 PE=1 SV=2 ]
FALSE	R.KLM(15.9949)VALAK.G	2	step01	9759	2.9787	0.0637	100	889.874	889.554	359.7	3.67609	19052.2	2	92.9	27	48.961	NA	[P07355 ]	[P07355 Annexin A2 OS=Homo sapiens GN=ANXA2 PE=1 SV=2 ]
FALSE	K.LM(15.9949)VALAK.G	2	step01	8732	2.3926	0.0675	96	762.059	761.459	-528.6	4.11144	14269.2	3	100	2	43.79	NA	[P07355 ]	[P07355 Annexin A2 OS=Homo sapiens GN=ANXA2 PE=1 SV=2 ]
FALSE	R.RAEDGSVIDYELIDQD.A	2	step01	11828	4.1677	0.3891	100	1838.44	1837.85	-220.3	6.96232	3103.6	1	66.7	1	59.49	NA	[P07355 ]	[P07355 Annexin A2 OS=Homo sapiens GN=ANXA2 PE=1 SV=2 ]
TRUE	R.RAEDGSVIDYELIDQDAR.D	2	step01	12284	6.3903	0.452	100	2066.75	2064.98	-116.4	8.74606	426074	1	93.3	8	61.84	NA	[P07355 ]	[P07355 Annexin A2 OS=Homo sapiens GN=ANXA2 PE=1 SV=2 ]
TRUE	R.RAEDGSVIDYELIDQDAR.D	3	step01	12392	5.0161	0.3189	100	2066.04	2064.98	26.6	5.71586	49727.7	1	79.6	6	62.39	NA	[P07355 ]	[P07355 Annexin A2 OS=Homo sapiens GN=ANXA2 PE=1 SV=2 ]
TRUE	R.AEDGSVIDYELIDQDAR.D	2	step01	11847	6.5694	0.4118	100	1910.46	1908.88	-226.4	8.58544	11982.3	1	88.9	6	59.591	NA	[P07355 ]	[P07355 Annexin A2 OS=Homo sapiens GN=ANXA2 PE=1 SV=2 ]
TRUE	R.AEDGSVIDYELIDQDAR.D	3	step01	11717	4.1808	0.2707	100	1909.72	1908.88	-87.3	6.03475	2175.1	1	58.1	2	58.921	NA	[P07355 ]	[P07355 Annexin A2 OS=Homo sapiens GN=ANXA2 PE=1 SV=2 ]
TRUE	D.GSVIDYELIDQDAR.D	2	step01	11835	4.7469	0.3324	100	1594.5	1593.78	-172.6	7.07887	3854.6	1	90.5	2	59.53	NA	[P07355 ]	[P07355 Annexin A2 OS=Homo sapiens GN=ANXA2 PE=1 SV=2 ]
TRUE	S.VIDYELIDQDAR.D	2	step01	11307	2.2557	0.19	51.7	1451.25	1449.72	-327.1	4.43544	1135.4	1	52.6	1	56.821	NA	[P07355 ]	[P07355 Annexin A2 OS=Homo sapiens GN=ANXA2 PE=1 SV=2 ]
FALSE	R.DLYDAGVK.R	2	step01	7766	2.4225	0.1034	57.7	881.004	880.441	-499.6	4.25889	492380	1	92.3	2	38.95	NA	[P07355 ]	[P07355 Annexin A2 OS=Homo sapiens GN=ANXA2 PE=1 SV=2 ]
FALSE	R.DLYDAGVKR.K	2	step01	8414	2.2561	0.1549	52.7	1037.32	1036.54	-212.7	5.0686	5251.7	1	100	2	42.19	NA	[P07355 ]	[P07355 Annexin A2 OS=Homo sapiens GN=ANXA2 PE=1 SV=2 ]
FALSE	K.WISIM(15.9949)TER.S	2	step01	10647	2.9278	0.2777	100	1052.25	1051.52	-262	4.92618	14905.2	1	100	2	53.47	NA	[P07355 ]	[P07355 Annexin A2 OS=Homo sapiens GN=ANXA2 PE=1 SV=2 ]
FALSE	R.SVPHLQK.V	2	step01	9369	1.6521	0.0091	85.6	809.456	808.468	-18.9	2.8943	3575.2	2	90	1	46.981	NA	[P07355 ]	[P07355 Annexin A2 OS=Homo sapiens GN=ANXA2 PE=1 SV=2 ]
FALSE	R.YKSYSPYDM(15.9949)LESIR.K	3	step01	12166	2.9764	0.3073	100	1768.52	1767.83	-177.2	5.40854	1551.1	1	53.8	1	61.23	NA	[P07355 ]	[P07355 Annexin A2 OS=Homo sapiens GN=ANXA2 PE=1 SV=2 ]
FALSE	Y.KSYSPYDM(15.9949)LESIR.K	2	step01	12038	3.3801	0.1548	100	1605.73	1604.76	-25.3	7.03675	2365.7	1	71.4	4	60.57	NA	[P07355 ]	[P07355 Annexin A2 OS=Homo sapiens GN=ANXA2 PE=1 SV=2 ]
FALSE	Y.KSYSPYDM(15.9949)LESIR.K	3	step01	11782	3.7972	0.2969	100	1606.69	1604.76	-48	5.76216	4558.1	1	73.5	2	59.26	NA	[P07355 ]	[P07355 Annexin A2 OS=Homo sapiens GN=ANXA2 PE=1 SV=2 ]
FALSE	K.SYSPYDM(15.9949)LES.I	2	step01	8255	2.2713	0.3822	100	1207.91	1207.48	354.4	6.849	1752.2	1	66.7	2	41.391	NA	[P07355 ]	[P07355 Annexin A2 OS=Homo sapiens GN=ANXA2 PE=1 SV=2 ]
FALSE	K.SYSPYDM(15.9949)LESIR.K	2	step01	9957	3.2326	0.2277	100	1478.58	1476.67	-65.8	7.14772	5965	1	89.5	4	49.971	NA	[P07355 ]	[P07355 Annexin A2 OS=Homo sapiens GN=ANXA2 PE=1 SV=2 ]
FALSE	K.SYSPYDM(15.9949)LESIR.K	3	step01	11468	3.3393	0.3124	100	1477.57	1476.67	-66	5.00053	54205.1	1	84.4	2	57.65	NA	[P07355 ]	[P07355 Annexin A2 OS=Homo sapiens GN=ANXA2 PE=1 SV=2 ]
FALSE	K.SYSPYDM(15.9949)LESIRK.E	2	step01	11397	2.4062	0.3231	100	1605.3	1604.76	-288	6.59025	5688.9	2	52.4	2	57.29	NA	[P07355 ]	[P07355 Annexin A2 OS=Homo sapiens GN=ANXA2 PE=1 SV=2 ]
FALSE	Y.SPYDM(15.9949)LESIR.K	2	step01	10181	3.5379	0.3408	100	1227.56	1226.57	-14.8	6.63084	6111.9	1	88.2	3	51.12	NA	[P07355 ]	[P07355 Annexin A2 OS=Homo sapiens GN=ANXA2 PE=1 SV=2 ]
FALSE	S.PYDM(15.9949)LESIR.K	2	step01	11406	2.681	0.2349	100	1140.34	1139.54	-178.3	4.66037	2318	3	73.3	2	57.331	NA	[P07355 ]	[P07355 Annexin A2 OS=Homo sapiens GN=ANXA2 PE=1 SV=2 ]
FALSE	K.GDLENAFLN.L	2	step01	10718	2.5855	0.1044	59.6	992.919	992.468	454	5.72694	5767.2	1	84.6	2	53.83	NA	[P07355 ]	[P07355 Annexin A2 OS=Homo sapiens GN=ANXA2 PE=1 SV=2 ]
FALSE	K.GDLENAFLNLVQ.C	2	step01	15664	3.7799	0.1661	83.3	1334.74	1332.68	44	5.0657	2674.1	1	88.9	2	78.901	NA	[P07355 ]	[P07355 Annexin A2 OS=Homo sapiens GN=ANXA2 PE=1 SV=2 ]
TRUE	N.LVQCIQNKPLYFADR.L	2	step01	11912	4.6607	0.3861	100	1865.75	1864.97	-120.5	6.77716	3589.6	1	70.8	2	59.93	NA	[P07355 ]	[P07355 Annexin A2 OS=Homo sapiens GN=ANXA2 PE=1 SV=2 ]
TRUE	Q.CIQNKPLYFADR.L	2	step01	11202	3.0056	0.2656	87	1525.87	1524.76	67.4	5.36036	2310.3	1	75	3	56.29	NA	[P07355 ]	[P07355 Annexin A2 OS=Homo sapiens GN=ANXA2 PE=1 SV=2 ]
TRUE	Q.CIQNKPLYFADR.L	3	step01	11249	2.37	0.3352	100	1525.63	1524.76	-86.8	5.11624	1687.7	1	48.5	1	56.53	NA	[P07355 ]	[P07355 Annexin A2 OS=Homo sapiens GN=ANXA2 PE=1 SV=2 ]
TRUE	C.IQNKPLYFADR.L	2	step01	11200	2.836	0.2421	88	1365.88	1364.73	105.1	5.27127	2602.2	1	82.4	2	56.28	NA	[P07355 ]	[P07355 Annexin A2 OS=Homo sapiens GN=ANXA2 PE=1 SV=2 ]
TRUE	Q.NKPLYFADR.L	2	step01	10430	2.2655	0.1085	38.7	1125.9	1123.59	272.1	5.02377	7685.5	1	86.7	3	52.37	NA	[P07355 ]	[P07355 Annexin A2 OS=Homo sapiens GN=ANXA2 PE=1 SV=2 ]
TRUE	N.KPLYFADR.L	2	step01	10578	1.5102	0.0126	12.1	1009.82	1009.55	271	2.88584	2156.1	9	61.5	1	53.12	NA	[P07355 ]	[P07355 Annexin A2 OS=Homo sapiens GN=ANXA2 PE=1 SV=2 ]
TRUE	K.PLYFADR.L	2	step01	10538	3.0238	0.3034	100	881.67	881.452	247.3	5.13662	68047.7	1	100	4	52.92	NA	[P07355 ]	[P07355 Annexin A2 OS=Homo sapiens GN=ANXA2 PE=1 SV=2 ]
FALSE	R.SEVDM(15.9949)LK.I	2	step01	6698	2.2818	0.062	89.7	838.099	837.402	-365.3	4.49862	587937	1	100	2	33.601	NA	[P07355 ]	[P07355 Annexin A2 OS=Homo sapiens GN=ANXA2 PE=1 SV=2 ]
FALSE	K.SLYYYIQQD.T	2	step01	10472	2.8397	0.1139	62.5	1194.42	1192.55	-112.6	4.75597	4386.8	8	69.2	1	52.58	NA	[P07355 ]	[P07355 Annexin A2 OS=Homo sapiens GN=ANXA2 PE=1 SV=2 ]
FALSE	K.SLYYYIQQDTK.G	2	step01	11642	4.8239	0.3798	100	1422.43	1421.69	-189.8	7.60116	23129.6	1	100	2	58.53	NA	[P07355 ]	[P07355 Annexin A2 OS=Homo sapiens GN=ANXA2 PE=1 SV=2 ]
FALSE	K.SLYYYIQQDTK.G	3	step01	11686	3.4588	0.2937	100	1422.75	1421.69	33.2	5.17046	2951.8	1	78.6	2	58.761	NA	[P07355 ]	[P07355 Annexin A2 OS=Homo sapiens GN=ANXA2 PE=1 SV=2 ]
FALSE	K.SLYYYIQQDTKGDYQK.A	2	step01	12562	5.1996	0.5373	100	2013.25	2012.96	142.6	9.78135	5995	1	88.5	2	63.25	NA	[P07355 ]	[P07355 Annexin A2 OS=Homo sapiens GN=ANXA2 PE=1 SV=2 ]
FALSE	Y.YYIQQDTK.G	2	step01	7028	2.8644	0.2349	82.4	1060.34	1058.52	-169.8	5.56389	22050.5	1	92.3	4	35.25	NA	[P07355 ]	[P07355 Annexin A2 OS=Homo sapiens GN=ANXA2 PE=1 SV=2 ]
FALSE	K.ALLYLCGGDD.-	2	step01	10668	1.5122	0.0108	71.4	1097.24	1096.5	-240.5	3.60323	3277.4	7	61.5	1	53.58	NA	[P07355 ]	[P07355 Annexin A2 OS=Homo sapiens GN=ANXA2 PE=1 SV=2 ]
FALSE	K.GSLGGGFSSGGFSGGSFSR.G	2	step01	11189	4.2603	0.588	100	1708.37	1707.77	-239.5	10.9336	2037.4	1	65.5	1	56.22	NA	[P13645 , NP_000412.2 ]	[NP_000412.2 keratin 10; cytokeratin 10 [Homo sapiens] , P13645 Keratin, type I cytoskeletal 10 OS=Homo sapiens GN=KRT10 PE=1 SV=6 ]
FALSE	R.LKYENEVALR.Q	2	step01	10228	2.8874	0.3006	100	1236.22	1234.68	-377.5	6.26022	2511.9	1	81.2	1	51.351	NA	[P13645 , NP_000412.2 ]	[NP_000412.2 keratin 10; cytokeratin 10 [Homo sapiens] , P13645 Keratin, type I cytoskeletal 10 OS=Homo sapiens GN=KRT10 PE=1 SV=6 ]
FALSE	K.YENEVALR.Q	2	step01	8110	2.9161	0.2085	100	994.283	993.5	-222.2	5.60563	4139.9	2	85.7	1	40.67	NA	[P13645 , NP_000412.2 ]	[NP_000412.2 keratin 10; cytokeratin 10 [Homo sapiens] , P13645 Keratin, type I cytoskeletal 10 OS=Homo sapiens GN=KRT10 PE=1 SV=6 ]
FALSE	R.QSVEADINGLR.R	2	step01	9944	2.7828	0.3038	85.7	1201.74	1201.62	99.1	5.88227	4220.1	1	68.4	1	49.9	NA	[P13645 , NP_000412.2 ]	[NP_000412.2 keratin 10; cytokeratin 10 [Homo sapiens] , P13645 Keratin, type I cytoskeletal 10 OS=Homo sapiens GN=KRT10 PE=1 SV=6 ]
FALSE	R.VLDELTLTK.A	2	step01	10731	3.0512	0.2589	100	1032.06	1031.6	449.9	5.70962	3272.3	1	100	2	53.9	NA	[P13645 , NP_000412.2 ]	[NP_000412.2 keratin 10; cytokeratin 10 [Homo sapiens] , P13645 Keratin, type I cytoskeletal 10 OS=Homo sapiens GN=KRT10 PE=1 SV=6 ]
FALSE	R.NVSTGDVNVEM(15.9949)NAAPGVDLTQLLNNM(15.9949)R.S	3	step01	13409	4.1979	0.3814	100	2906.88	2904.38	169.5	7.0742	4880	3	36.1	3	67.54	NA	[P13645 , NP_000412.2 ]	[NP_000412.2 keratin 10; cytokeratin 10 [Homo sapiens] , P13645 Keratin, type I cytoskeletal 10 OS=Homo sapiens GN=KRT10 PE=1 SV=6 ]
FALSE	R.SQYEQLAEQNR.K	2	step01	7197	4.2723	0.3635	100	1366.32	1365.64	-235.5	6.90615	5582.8	1	100	1	36.1	NA	[P13645 , NP_000412.2 ]	[NP_000412.2 keratin 10; cytokeratin 10 [Homo sapiens] , P13645 Keratin, type I cytoskeletal 10 OS=Homo sapiens GN=KRT10 PE=1 SV=6 ]
FALSE	K.DAEAWFNEK.S	2	step01	10587	2.2205	0.1546	100	1109.85	1109.49	320.1	4.93147	1723.7	1	100	2	53.161	NA	[P13645 , NP_000412.2 ]	[NP_000412.2 keratin 10; cytokeratin 10 [Homo sapiens] , P13645 Keratin, type I cytoskeletal 10 OS=Homo sapiens GN=KRT10 PE=1 SV=6 ]
FALSE	K.ELTTEIDNNIEQISSYK.S	2	step01	12846	4.0296	0.5274	100	1997.8	1996.97	-86.5	9.69256	1664	1	74.1	1	64.691	NA	[P13645 , NP_000412.2 ]	[NP_000412.2 keratin 10; cytokeratin 10 [Homo sapiens] , P13645 Keratin, type I cytoskeletal 10 OS=Homo sapiens GN=KRT10 PE=1 SV=6 ]
FALSE	K.ELTTEIDNNIEQISSYK.S	3	step01	12851	2.1707	0.0017	29.3	1998.09	1996.97	56.3	3.00066	1486.6	3	38.1	1	64.721	NA	[P13645 , NP_000412.2 ]	[NP_000412.2 keratin 10; cytokeratin 10 [Homo sapiens] , P13645 Keratin, type I cytoskeletal 10 OS=Homo sapiens GN=KRT10 PE=1 SV=6 ]
FALSE	K.QSLEASLAETEGR.Y	2	step01	10174	2.7254	0.4207	100	1390.6	1390.68	-61.7	7.69483	1502.1	1	76.5	1	51.081	NA	[P13645 , NP_000412.2 ]	[NP_000412.2 keratin 10; cytokeratin 10 [Homo sapiens] , P13645 Keratin, type I cytoskeletal 10 OS=Homo sapiens GN=KRT10 PE=1 SV=6 ]
FALSE	R.AETECQNTEYQQLLDIK.I	2	step01	12165	5.9485	0.3437	100	2084.75	2082.96	-108.4	7.70187	4319.8	1	92.3	2	61.221	NA	[P13645 , NP_000412.2 ]	[NP_000412.2 keratin 10; cytokeratin 10 [Homo sapiens] , P13645 Keratin, type I cytoskeletal 10 OS=Homo sapiens GN=KRT10 PE=1 SV=6 ]
FALSE	R.AETECQNTEYQQLLDIK.I	3	step01	12161	3.0341	0.1946	92.9	2083.36	2082.96	190.4	5.3778	1575	1	51.2	1	61.201	NA	[P13645 , NP_000412.2 ]	[NP_000412.2 keratin 10; cytokeratin 10 [Homo sapiens] , P13645 Keratin, type I cytoskeletal 10 OS=Homo sapiens GN=KRT10 PE=1 SV=6 ]
FALSE	R.LENEIQTYR.S	2	step01	8228	3.3802	0.2594	100	1166.49	1165.58	-87.9	5.94155	5565.3	1	100	2	41.26	NA	[P13645 , NP_000412.2 ]	[NP_000412.2 keratin 10; cytokeratin 10 [Homo sapiens] , P13645 Keratin, type I cytoskeletal 10 OS=Homo sapiens GN=KRT10 PE=1 SV=6 ]
FALSE	R.SLLEGEGSSGGGGR.G	2	step01	7852	3.1369	0.3575	100	1262.82	1262.6	173.4	7.68077	1913.9	1	69.6	1	39.38	NA	[P13645 , NP_000412.2 ]	[NP_000412.2 keratin 10; cytokeratin 10 [Homo sapiens] , P13645 Keratin, type I cytoskeletal 10 OS=Homo sapiens GN=KRT10 PE=1 SV=6 ]
FALSE	R.GFSSGSAVVSGGSR.R	2	step01	7283	3.4853	0.4276	100	1254.27	1254.61	-268.5	8.84738	2154.2	1	91.3	2	36.53	NA	[NP_000414.1 , P35908 ]	[NP_000414.1 keratin 2a [Homo sapiens] , P35908 Keratin, type II cytoskeletal 2 epidermal OS=Homo sapiens GN=KRT2 PE=1 SV=2 ]
FALSE	R.FLEQQNQVLQTK.W	2	step01	9081	4.8181	0.2654	100	1476.97	1475.79	126.1	6.99999	5751.2	2	95	2	45.54	NA	[NP_000414.1 , P04264 , NP_006112.2 , P35908 ]	[NP_000414.1 keratin 2a [Homo sapiens] , P35908 Keratin, type II cytoskeletal 2 epidermal OS=Homo sapiens GN=KRT2 PE=1 SV=2 , P04264 Keratin, type II cytoskeletal 1 OS=Homo sapiens GN=KRT1 PE=1 SV=6 , NP_006112.2 keratin 1; Keratin-1; cytokeratin 1; hair alpha protein [Homo sapiens] ]
FALSE	R.YLDGLTAER.T	2	step01	9635	3.0983	0.2863	100	1037.72	1037.53	185.4	5.78573	5774.8	1	100	2	48.331	NA	[NP_000414.1 , P35908 ]	[NP_000414.1 keratin 2a [Homo sapiens] , P35908 Keratin, type II cytoskeletal 2 epidermal OS=Homo sapiens GN=KRT2 PE=1 SV=2 ]
FALSE	R.TAAENDFVTLK.K	2	step01	10169	2.6269	0.2681	100	1209.27	1208.62	-291.9	6.65614	2154.2	1	77.8	1	51.06	NA	[NP_000414.1 , P35908 ]	[NP_000414.1 keratin 2a [Homo sapiens] , P35908 Keratin, type II cytoskeletal 2 epidermal OS=Homo sapiens GN=KRT2 PE=1 SV=2 ]
FALSE	K.VLYDAEISQIHQSVTDTNVILSM(15.9949)DNSR.N	3	step01	14129	3.035	0.2592	100	3067.42	3064.49	-27.2	5.1824	1859.3	3	23.3	1	71.181	NA	[NP_000414.1 , P35908 ]	[NP_000414.1 keratin 2a [Homo sapiens] , P35908 Keratin, type II cytoskeletal 2 epidermal OS=Homo sapiens GN=KRT2 PE=1 SV=2 ]
FALSE	K.AQYEEIAQR.S	2	step01	7110	3.1168	0.0317	100	1107.54	1107.54	-6.3	6.02931	3783	1	93.3	2	35.66	NA	[NP_000414.1 , P04259 , P35908 ]	[P04259 Keratin, type II cytoskeletal 6B OS=Homo sapiens GN=KRT6B PE=1 SV=5 , NP_000414.1 keratin 2a [Homo sapiens] , P35908 Keratin, type II cytoskeletal 2 epidermal OS=Homo sapiens GN=KRT2 PE=1 SV=2 ]
FALSE	K.IEISELNR.V	2	step01	9426	2.9888	0.1177	100	973.828	973.531	304.5	3.90126	6096.8	1	100	1	47.28	NA	[NP_000414.1 , P04264 , NP_006112.2 , P35908 ]	[NP_000414.1 keratin 2a [Homo sapiens] , P35908 Keratin, type II cytoskeletal 2 epidermal OS=Homo sapiens GN=KRT2 PE=1 SV=2 , P04264 Keratin, type II cytoskeletal 1 OS=Homo sapiens GN=KRT1 PE=1 SV=6 , NP_006112.2 keratin 1; Keratin-1; cytokeratin 1; hair alpha protein [Homo sapiens] ]
FALSE	K.NVQDAIADAEQR.G	2	step01	9047	4.9937	0.4612	100	1330.32	1329.64	-239.2	7.53559	5401.2	1	100	2	45.37	NA	[NP_000414.1 , P35908 ]	[NP_000414.1 keratin 2a [Homo sapiens] , P35908 Keratin, type II cytoskeletal 2 epidermal OS=Homo sapiens GN=KRT2 PE=1 SV=2 ]
FALSE	K.LNDLEEALQQAK.E	2	step01	11913	5.5906	0.3383	100	1373.74	1371.71	19.1	7.70202	4735.4	1	95	2	59.94	NA	[NP_000414.1 , P35908 ]	[NP_000414.1 keratin 2a [Homo sapiens] , P35908 Keratin, type II cytoskeletal 2 epidermal OS=Homo sapiens GN=KRT2 PE=1 SV=2 ]
FALSE	K.LLEGEECR.M	2	step01	6988	1.8683	0.1167	95.8	1006.3	1005.47	-173.8	4.23533	2178.8	1	80	1	35.051	NA	[NP_000414.1 , P35908 ]	[NP_000414.1 keratin 2a [Homo sapiens] , P35908 Keratin, type II cytoskeletal 2 epidermal OS=Homo sapiens GN=KRT2 PE=1 SV=2 ]
FALSE	K.SLNNQFASFIDK.V	2	step01	12878	3.6948	0.4406	100	1384.13	1383.69	314.6	7.84967	2220.2	1	83.3	1	64.86	NA	[P04264 , NP_006112.2 ]	[P04264 Keratin, type II cytoskeletal 1 OS=Homo sapiens GN=KRT1 PE=1 SV=6 , NP_006112.2 keratin 1; Keratin-1; cytokeratin 1; hair alpha protein [Homo sapiens] ]
FALSE	K.NM(15.9949)QDM(15.9949)VEDYR.N	2	step01	6527	1.8268	0.1582	86.8	1334.88	1332.52	264.3	4.39104	860.7	7	42.9	1	32.751	NA	[P04264 , NP_006112.2 ]	[P04264 Keratin, type II cytoskeletal 1 OS=Homo sapiens GN=KRT1 PE=1 SV=6 , NP_006112.2 keratin 1; Keratin-1; cytokeratin 1; hair alpha protein [Homo sapiens] ]
FALSE	K.AQYEDIAQK.S	2	step01	6718	2.9039	0.1986	100	1067.33	1065.52	-188.9	6.01289	2667.8	1	92.3	2	33.701	NA	[P04264 , NP_006112.2 ]	[P04264 Keratin, type II cytoskeletal 1 OS=Homo sapiens GN=KRT1 PE=1 SV=6 , NP_006112.2 keratin 1; Keratin-1; cytokeratin 1; hair alpha protein [Homo sapiens] ]
FALSE	K.YEELQITAGR.H	2	step01	9471	3.4784	0.296	100	1180.03	1179.6	361	6.41333	1721.5	1	88.2	1	47.51	NA	[P04259 , P04264 , NP_006112.2 ]	[P04259 Keratin, type II cytoskeletal 6B OS=Homo sapiens GN=KRT6B PE=1 SV=5 , P04264 Keratin, type II cytoskeletal 1 OS=Homo sapiens GN=KRT1 PE=1 SV=6 , NP_006112.2 keratin 1; Keratin-1; cytokeratin 1; hair alpha protein [Homo sapiens] ]
FALSE	K.LNDLEDALQQAK.E	2	step01	11086	2.2536	0.2354	100	1359.48	1357.7	-165.2	5.19849	1141.8	1	55.6	1	55.7	NA	[P04264 , NP_006112.2 ]	[P04264 Keratin, type II cytoskeletal 1 OS=Homo sapiens GN=KRT1 PE=1 SV=6 , NP_006112.2 keratin 1; Keratin-1; cytokeratin 1; hair alpha protein [Homo sapiens] ]
FALSE	R.DYQELM(15.9949)NTK.L	2	step01	6495	3.3443	0.244	100	1159.02	1157.51	430.9	5.20351	4014.8	1	92.9	2	32.59	NA	[P04264 , NP_006112.2 ]	[P04264 Keratin, type II cytoskeletal 1 OS=Homo sapiens GN=KRT1 PE=1 SV=6 , NP_006112.2 keratin 1; Keratin-1; cytokeratin 1; hair alpha protein [Homo sapiens] ]
TRUE	T.ECCHGDLLECADDRADLAK.Y	3	step01	11236	2.1883	0.2446	10	2249.9	2247.94	-22.6	4.73705	1771.7	14	26.9	1	56.461	NA	[P02768 ]	[P02768 Serum albumin OS=Homo sapiens GN=ALB PE=1 SV=2 ]
TRUE	K.YICENQDSISSK.L	2	step01	6860	1.5948	0.087	86.9	1442.68	1443.64	-666.2	4.29136	641.3	1	36.8	1	34.42	NA	[P02768 ]	[P02768 Serum albumin OS=Homo sapiens GN=ALB PE=1 SV=2 ]
TRUE	K.KVPQVSTPTLVEVSR.N	2	step01	11284	3.8356	0.5209	100	1639.79	1639.94	-92.3	9.88893	2846.5	1	72	6	56.71	NA	[P02768 ]	[P02768 Serum albumin OS=Homo sapiens GN=ALB PE=1 SV=2 ]
TRUE	K.KVPQVSTPTLVEVSR.N	3	step01	11376	4.1466	0.3298	100	1640.7	1639.94	-146.5	6.92612	5297.9	1	65.1	2	57.171	NA	[P02768 ]	[P02768 Serum albumin OS=Homo sapiens GN=ALB PE=1 SV=2 ]
FALSE	L.EGNEQFINAAK.I	2	step01	8042	1.5885	0.0501	17.5	1220.58	1220.59	-8.2	3.14858	1835.9	16	50	1	40.33	NA	[P35030 ]	[P35030 Trypsin-3 OS=Homo sapiens GN=PRSS3 PE=1 SV=2 ]
FALSE	E.GNEQFINAAK.I	2	step01	7929	1.8629	0.1686	38.5	1092.48	1091.55	-60.7	4.39475	2785	1	66.7	1	39.761	NA	[P35030 ]	[P35030 Trypsin-3 OS=Homo sapiens GN=PRSS3 PE=1 SV=2 ]
FALSE	G.NEQFINAAK.I	2	step01	7918	1.6703	0.0345	22.3	1035.25	1034.53	-270.6	3.17356	1296.7	1	64.3	1	39.71	NA	[P35030 ]	[P35030 Trypsin-3 OS=Homo sapiens GN=PRSS3 PE=1 SV=2 ]
FALSE	N.EQFINAAK.I	2	step01	7800	1.4166	0.1423	22.7	920.301	920.484	-198.2	3.8251	1991.1	6	53.8	1	39.121	NA	[P35030 ]	[P35030 Trypsin-3 OS=Homo sapiens GN=PRSS3 PE=1 SV=2 ]
TRUE	D.TLDNDIMLIK.L	2	step01	12610	3.5563	0.2193	100	1176.03	1175.63	339	6.50091	4888.3	1	100	2	63.491	NA	[P35030 ]	[P35030 Trypsin-3 OS=Homo sapiens GN=PRSS3 PE=1 SV=2 ]
FALSE	K.LLEGEECR.L	2	step01	6988	1.8683	0.1167	95.8	1006.3	1005.47	-173.8	4.23533	2178.8	1	80	1	35.051	NA	[P04259 ]	[P04259 Keratin, type II cytoskeletal 6B OS=Homo sapiens GN=KRT6B PE=1 SV=5 ]
FALSE	A.CVCIHLACK.W	2	step01	10326	1.7337	0.0482	22.2	1161.73	1160.54	160.3	3.47422	1666.5	6	50	1	51.851	NA	[O60563 ]	[O60563 Cyclin-T1 OS=Homo sapiens GN=CCNT1 PE=1 SV=1 ]
TRUE	S.HSQLPVGTGNK.R	3	step01	7378	1.6864	0.3523	100	1135.7	1137.6	-1671.6	6.58841	2052.9	17	41.4	1	37	NA	[O60563 ]	[O60563 Cyclin-T1 OS=Homo sapiens GN=CCNT1 PE=1 SV=1 ]
TRUE	N.AKNSFVASSVPLDEDPQVIEM(15.9949)MADKK.Y	3	step01	11853	2.6922	0.0715	15.3	2867.13	2865.4	-97.1	3.38401	18947	15	34.3	1	59.621	NA	[Q15058 ]	[Q15058 Kinesin-like protein KIF14 OS=Homo sapiens GN=KIF14 PE=1 SV=1 ]
TRUE	R.DMAEM(15.9949)QRVWKEKF.E	2	step01	12164	2.7146	0.1154	85.7	1714.55	1713.81	-150.8	4.25091	9207	7	54.5	2	61.22	NA	[Q15058 ]	[Q15058 Kinesin-like protein KIF14 OS=Homo sapiens GN=KIF14 PE=1 SV=1 ]
TRUE	R.M(15.9949)DDFQLKGIVEEKFVK.W	2	step01	12218	3.1279	0.1509	100	1942.63	1942	-191.6	3.93342	28760.2	2	66.7	1	61.5	NA	[Q5TAX3 ]	[Q5TAX3 Terminal uridylyltransferase 4 OS=Homo sapiens GN=ZCCHC11 PE=1 SV=3 ]
TRUE	R.KIDLKPLPPM(15.9949)TNRF.R	2	step01	22281	1.1528	0.0869	13	1687.72	1685.94	-134	2.75176	248.3	4	23.8	1	112.841	NA	[Q5TAX3 ]	[Q5TAX3 Terminal uridylyltransferase 4 OS=Homo sapiens GN=ZCCHC11 PE=1 SV=3 ]
TRUE	D.WIM(15.9949)ENPVLHREK.E	2	step01	10007	3.1055	0.0699	100	1568.75	1567.8	-34.7	3.6022	4880.2	13	50	1	50.231	NA	[Q9P1Z9 ]	[Q9P1Z9 Coiled-coil domain-containing protein 180 OS=Homo sapiens GN=CCDC180 PE=2 SV=2 ]
TRUE	K.EINSLCSRLEKEAAR.I	3	step01	27418	1.4251	0.1451	59.7	1776.96	1775.91	28.2	3.61289	691.8	30	27.3	1	139.301	NA	[Q9P1Z9 ]	[Q9P1Z9 Coiled-coil domain-containing protein 180 OS=Homo sapiens GN=CCDC180 PE=2 SV=2 ]
TRUE	L.LALIM(15.9949)AYQR.A	2	step01	9788	2.3328	0.2059	100	1094.77	1094.6	149.4	5.36725	40643.8	2	78.6	2	49.11	NA	[P18074 ]	[P18074 TFIIH basal transcription factor complex helicase XPD subunit OS=Homo sapiens GN=ERCC2 PE=1 SV=1 ]
TRUE	-.M(15.9949)SRAVRLPVPCPVQLGT.L	3	step01	24952	1.5075	0.3641	100	1897.29	1897.01	146.6	5.17999	530.2	18	21.6	1	126.621	NA	[Q8IWB6 ]	[Q8IWB6 Inactive serine/threonine-protein kinase TEX14 OS=Homo sapiens GN=TEX14 PE=1 SV=2 ]
TRUE	R.LEERLGQPTSAIASNG.Y	3	step01	9503	1.9396	0.3051	100	1640.08	1642.84	-1679.8	4.87823	1019.8	29	25.6	1	47.67	NA	[O60312 ]	[O60312 Probable phospholipid-transporting ATPase VA OS=Homo sapiens GN=ATP10A PE=2 SV=2 ]
TRUE	P.NPALAQREEQK.K	3	step01	1436	1.5113	0.3616	100	1281.14	1283.67	-1972.6	5.22997	625.6	12	50	1	7.2	NA	[P28370 ]	[P28370 Probable global transcription activator SNF2L1 OS=Homo sapiens GN=SMARCA1 PE=1 SV=2 ]
TRUE	S.KNSSIFDDR.G	2	step01	8256	1.7848	0.1991	39.6	1082.4	1081.53	-123.4	4.71245	2592	1	71.4	1	41.4	NA	[Q5CZC0 ]	[Q5CZC0 Fibrous sheath-interacting protein 2 OS=Homo sapiens GN=FSIP2 PE=2 SV=4 ]
TRUE	L.SNAHIPSVASEIVENM(15.9949)LEK.L	2	step01	12632	3.0978	0.2157	100	2083.84	2084.03	-93.7	4.5515	4834.8	1	57.1	1	63.6	NA	[Q5CZC0 ]	[Q5CZC0 Fibrous sheath-interacting protein 2 OS=Homo sapiens GN=FSIP2 PE=2 SV=4 ]
TRUE	A.LYM(15.9949)HAK.K	2	step01	9249	1.6093	0.066	41.1	780.468	778.392	89	2.94399	8019.7	8	88.9	1	46.381	NA	[Q5CZC0 ]	[Q5CZC0 Fibrous sheath-interacting protein 2 OS=Homo sapiens GN=FSIP2 PE=2 SV=4 ]
TRUE	P.EGSFLQK.L	2	step01	7907	1.374	0.0741	14.6	807.269	808.42	-1425.1	2.67969	2409.7	2	58.3	1	39.651	NA	[Q5CZC0 ]	[Q5CZC0 Fibrous sheath-interacting protein 2 OS=Homo sapiens GN=FSIP2 PE=2 SV=4 ]
TRUE	P.QNTFTQISR.C	2	step01	7005	2.1656	0.1673	50	1095.36	1094.56	-184.4	3.66413	3735.8	2	66.7	2	35.14	NA	[Q5CZC0 ]	[Q5CZC0 Fibrous sheath-interacting protein 2 OS=Homo sapiens GN=FSIP2 PE=2 SV=4 ]
TRUE	G.SISSEEVDGSQGNMM(15.9949)RMGPKK.E	2	step01	14126	3.0362	0.1237	100	2284.26	2284.04	97.2	3.85478	12743.7	3	50	1	71.17	NA	[Q8NFC6 ]	[Q8NFC6 Biorientation of chromosomes in cell division protein 1-like 1 OS=Homo sapiens GN=BOD1L1 PE=1 SV=2 ]
TRUE	R.NGTILVDNM(15.9949)LIK.G	2	step01	12926	2.6469	0.1803	100	1347.44	1346.73	-218.7	4.05063	4722	1	77.8	1	65.1	NA	[Q96QU1 ]	[Q96QU1 Protocadherin-15 OS=Homo sapiens GN=PCDH15 PE=1 SV=2 ]

## Sheet: Calpain-Treated
Unique	sequence	Charge State	File Name	Scan Num	XCorr	DeltCN	Conf%	Measured M+H+	Calc M+H+	ppm	Prob	TotalIntensity	SpR	IonProportion	Redundancy	RetTime	KD	Proteins	Protein Descriptions
FALSE	S.TPPSAYGSVK.A	2	step01	6836	3.235	0.364	100	1007.1	1006.52	-422.7	7.62247	9161.5	1	94.1	3	34.2	NA	[P07355 ]	[P07355 Annexin A2 OS=Homo sapiens GN=ANXA2 PE=1 SV=2 ]
FALSE	T.PPSAYGSVK.A	2	step01	6995	1.5672	0.144	33	906.909	905.473	477.2	3.69059	5977.5	2	80	1	34.981	NA	[P07355 ]	[P07355 Annexin A2 OS=Homo sapiens GN=ANXA2 PE=1 SV=2 ]
FALSE	V.KAYTNFDAER.D	2	step01	8998	2.1317	0.2686	74.2	1215.64	1214.58	48.8	5.76724	1611.8	1	56.2	2	45.001	NA	[P07355 ]	[P07355 Annexin A2 OS=Homo sapiens GN=ANXA2 PE=1 SV=2 ]
FALSE	K.AYTNFDAER.D	2	step01	8072	3.1626	0.3743	100	1087.4	1086.49	-77.1	6.53265	21979.6	1	92.9	5	40.37	NA	[P07355 ]	[P07355 Annexin A2 OS=Homo sapiens GN=ANXA2 PE=1 SV=2 ]
FALSE	A.YTNFDAER.D	2	step01	7612	2.8575	0.3497	100	1016.38	1015.45	-67.6	6.37759	8102.2	1	92.9	2	38.081	NA	[P07355 ]	[P07355 Annexin A2 OS=Homo sapiens GN=ANXA2 PE=1 SV=2 ]
FALSE	Y.TNFDAER.D	2	step01	6410	2.045	0.0707	46	853.053	852.385	-393.1	4.16398	7147.4	1	90.9	3	32.06	NA	[P07355 ]	[P07355 Annexin A2 OS=Homo sapiens GN=ANXA2 PE=1 SV=2 ]
FALSE	R.DALNIETAIK.T	2	step01	10970	3.1784	0.2456	100	1087.63	1087.6	24.4	5.01756	33061.9	1	93.8	3	54.93	NA	[P07355 ]	[P07355 Annexin A2 OS=Homo sapiens GN=ANXA2 PE=1 SV=2 ]
FALSE	R.DALNIETAIKTK.G	2	step01	11560	2.949	0.2428	100	1317.52	1316.74	-170.9	5.63975	3240.2	1	77.8	2	57.911	NA	[P07355 ]	[P07355 Annexin A2 OS=Homo sapiens GN=ANXA2 PE=1 SV=2 ]
TRUE	K.TKGVDEVTIVNILTNR.S	3	step01	15486	3.5596	0.1706	96	1772.61	1771.99	-217.5	4.80907	5194.1	1	66.7	1	77.981	NA	[P07355 ]	[P07355 Annexin A2 OS=Homo sapiens GN=ANXA2 PE=1 SV=2 ]
TRUE	T.KGVDEVTIVNILTNR.S	2	step01	15558	3.7409	0.4047	100	1672.24	1670.94	175.9	7.19499	1003.6	1	60.9	1	78.35	NA	[P07355 ]	[P07355 Annexin A2 OS=Homo sapiens GN=ANXA2 PE=1 SV=2 ]
TRUE	K.GVDEVTIVNIL.T	2	step01	15075	1.7555	0.1998	52.1	1171.75	1171.66	82.4	4.27838	1214.3	1	62.5	1	75.87	NA	[P07355 ]	[P07355 Annexin A2 OS=Homo sapiens GN=ANXA2 PE=1 SV=2 ]
TRUE	K.GVDEVTIVNILTNR.S	2	step01	15602	4.4573	0.3624	100	1543.44	1542.85	-263.9	7.12425	5052.2	2	81	30	78.58	NA	[P07355 ]	[P07355 Annexin A2 OS=Homo sapiens GN=ANXA2 PE=1 SV=2 ]
TRUE	K.GVDEVTIVNILTNR.S	3	step01	15638	4.6571	0.3944	100	1543.4	1542.85	-294.9	8.15972	90268.8	1	87.2	2	78.77	NA	[P07355 ]	[P07355 Annexin A2 OS=Homo sapiens GN=ANXA2 PE=1 SV=2 ]
TRUE	D.EVTIVNILTNR.S	2	step01	14802	1.9707	0.2512	69.8	1271.07	1271.73	-520.1	5.0304	1346.6	1	58.8	1	74.48	NA	[P07355 ]	[P07355 Annexin A2 OS=Homo sapiens GN=ANXA2 PE=1 SV=2 ]
TRUE	R.SNAQRQDIAFAYQR.R	3	step01	9926	1.8865	0.1916	86.7	1667.06	1667.82	-461	5.0431	578868	9	54.1	2	49.65	NA	[P07355 ]	[P07355 Annexin A2 OS=Homo sapiens GN=ANXA2 PE=1 SV=2 ]
TRUE	R.QDIAFAY.Q	2	step01	10683	1.4246	0.0776	16.3	827.658	827.393	319.2	3.38121	1995.1	2	58.3	1	53.49	NA	[P07355 ]	[P07355 Annexin A2 OS=Homo sapiens GN=ANXA2 PE=1 SV=2 ]
TRUE	R.QDIAFAYQR.R	2	step01	9894	3.1627	0.2054	100	1113.38	1111.55	-160.4	6.46955	24996.1	1	93.3	4	49.5	NA	[P07355 ]	[P07355 Annexin A2 OS=Homo sapiens GN=ANXA2 PE=1 SV=2 ]
TRUE	Q.DIAFAYQR.R	2	step01	10007	1.8703	0.2376	69	983.89	983.495	402	4.69456	1172.1	1	91.7	1	50.061	NA	[P07355 ]	[P07355 Annexin A2 OS=Homo sapiens GN=ANXA2 PE=1 SV=2 ]
FALSE	K.KELASALK.S	2	step01	9050	2.6194	0.0961	100	861.325	859.525	-239.8	2.74979	27515.1	1	100	3	45.26	NA	[P07355 ]	[P07355 Annexin A2 OS=Homo sapiens GN=ANXA2 PE=1 SV=2 ]
FALSE	K.SALSGHLETVIL.G	2	step01	14117	1.6464	0.1025	23.2	1240.34	1239.69	-291.1	3.34797	3795.7	25	44.4	1	70.961	NA	[P07355 ]	[P07355 Annexin A2 OS=Homo sapiens GN=ANXA2 PE=1 SV=2 ]
FALSE	K.SALSGHLETVILGLLK.T	2	step01	19436	5.9335	0.4931	100	1652.66	1650.98	-199	8.52007	8102.3	1	96.2	3	98.241	NA	[P07355 ]	[P07355 Annexin A2 OS=Homo sapiens GN=ANXA2 PE=1 SV=2 ]
FALSE	A.LSGHLETVILGLLK.T	2	step01	19524	2.0481	0.2972	73.1	1494.08	1492.91	111	5.2234	559.5	1	50	1	98.701	NA	[P07355 ]	[P07355 Annexin A2 OS=Homo sapiens GN=ANXA2 PE=1 SV=2 ]
FALSE	K.TPAQYDASELK.A	2	step01	7868	4.5569	0.3017	100	1223.32	1222.6	-223.7	8.83206	1.60139e+06	1	100	5	39.37	NA	[P07355 ]	[P07355 Annexin A2 OS=Homo sapiens GN=ANXA2 PE=1 SV=2 ]
FALSE	K.TPAQYDASELKASM(15.9949)K.G	2	step01	8723	3.3348	0.4887	100	1657.78	1655.79	-9.8	8.54821	2877.9	1	71.4	1	43.63	NA	[P07355 ]	[P07355 Annexin A2 OS=Homo sapiens GN=ANXA2 PE=1 SV=2 ]
FALSE	P.AQYDASELK.A	2	step01	7310	2.9165	0.249	100	1025.21	1024.49	-284.8	5.91709	6417.6	1	100	2	36.56	NA	[P07355 ]	[P07355 Annexin A2 OS=Homo sapiens GN=ANXA2 PE=1 SV=2 ]
FALSE	K.GLGTDEDSLIEIICSR.T	2	step01	15568	5.4379	0.4623	100	1778.52	1777.86	-193.6	8.58114	7192.2	1	73.1	2	78.4	NA	[P07355 ]	[P07355 Annexin A2 OS=Homo sapiens GN=ANXA2 PE=1 SV=2 ]
FALSE	K.GLGTDEDSLIEIICSR.T	3	step01	15596	5.1003	0.3022	100	1780.68	1777.86	-110.5	5.89985	44649.9	1	81	2	78.54	NA	[P07355 ]	[P07355 Annexin A2 OS=Homo sapiens GN=ANXA2 PE=1 SV=2 ]
FALSE	R.TNQELQEINR.V	2	step01	7204	3.5873	0.16	100	1245.48	1244.62	-116.3	4.46758	5629.2	10	70.6	3	36.031	NA	[P07355 ]	[P07355 Annexin A2 OS=Homo sapiens GN=ANXA2 PE=1 SV=2 ]
FALSE	R.TNQELQEINRV.Y	2	step01	9827	3.6138	0.0465	72.9	1343.88	1343.69	143.7	5.45984	7012.9	1	93.8	2	49.16	NA	[P07355 ]	[P07355 Annexin A2 OS=Homo sapiens GN=ANXA2 PE=1 SV=2 ]
FALSE	N.QELQEINR.V	2	step01	7180	2.0975	0.1036	57.4	1030.41	1029.53	-118.3	3.20633	4525.8	1	83.3	1	35.911	NA	[P07355 ]	[P07355 Annexin A2 OS=Homo sapiens GN=ANXA2 PE=1 SV=2 ]
FALSE	R.VYKEM(15.9949)YK.T	2	step01	7638	2.3718	0.0738	100	977.366	976.481	-121.2	3.88866	4887.5	1	100	6	38.22	NA	[P07355 ]	[P07355 Annexin A2 OS=Homo sapiens GN=ANXA2 PE=1 SV=2 ]
FALSE	K.TDLEKDIISDTSGDFR.K	2	step01	13058	5.9734	0.48	100	1812.63	1811.87	-130.6	9.12766	12325.7	1	84.6	2	65.55	NA	[P07355 ]	[P07355 Annexin A2 OS=Homo sapiens GN=ANXA2 PE=1 SV=2 ]
FALSE	K.TDLEKDIISDTSGDFR.K	3	step01	13118	4.3018	0.3239	100	1813.03	1811.87	86.2	7.1488	115227	1	77.3	2	65.87	NA	[P07355 ]	[P07355 Annexin A2 OS=Homo sapiens GN=ANXA2 PE=1 SV=2 ]
FALSE	K.TDLEKDIISDTSGDFRK.L	2	step01	13059	4.737	0.3947	100	1941.11	1939.96	75.5	8.86354	8408.4	1	82.1	6	65.56	NA	[P07355 ]	[P07355 Annexin A2 OS=Homo sapiens GN=ANXA2 PE=1 SV=2 ]
FALSE	K.TDLEKDIISDTSGDFRK.L	3	step01	13044	4.5987	0.3893	100	1941.75	1939.96	-112.8	8.17424	5848.4	1	68.1	4	65.48	NA	[P07355 ]	[P07355 Annexin A2 OS=Homo sapiens GN=ANXA2 PE=1 SV=2 ]
FALSE	K.DIISDTSGDFR.K	2	step01	10244	4.0721	0.4492	100	1226.18	1225.57	-323.4	7.95772	20361.5	1	100	6	51.26	NA	[P07355 ]	[P07355 Annexin A2 OS=Homo sapiens GN=ANXA2 PE=1 SV=2 ]
FALSE	K.DIISDTSGDFRK.L	2	step01	10485	3.9322	0.4157	100	1354.4	1353.66	-194.1	7.58656	10349.3	1	100	4	52.481	NA	[P07355 ]	[P07355 Annexin A2 OS=Homo sapiens GN=ANXA2 PE=1 SV=2 ]
FALSE	D.IISDTSGDFR.K	2	step01	8565	2.2693	0.2034	72.3	1112.94	1110.54	352.5	5.57677	1838.6	1	73.3	1	42.831	NA	[P07355 ]	[P07355 Annexin A2 OS=Homo sapiens GN=ANXA2 PE=1 SV=2 ]
FALSE	R.KLM(15.9949)VALAK.G	2	step01	10358	3.141	0.0853	100	890.209	889.554	-390.8	4.37056	35707.5	1	100	10	51.84	NA	[P07355 ]	[P07355 Annexin A2 OS=Homo sapiens GN=ANXA2 PE=1 SV=2 ]
FALSE	K.LM(15.9949)VALAK.G	2	step01	9022	2.3219	0.084	100	761.688	761.459	300.7	4.72588	33019.9	4	91.7	2	45.121	NA	[P07355 ]	[P07355 Annexin A2 OS=Homo sapiens GN=ANXA2 PE=1 SV=2 ]
FALSE	R.RAEDGSVIDYELIDQD.A	2	step01	12146	4.0819	0.417	100	1838.33	1837.85	262.3	7.04774	2821.4	1	73.9	2	60.91	NA	[P07355 ]	[P07355 Annexin A2 OS=Homo sapiens GN=ANXA2 PE=1 SV=2 ]
TRUE	R.RAEDGSVIDYELIDQDAR.D	2	step01	12602	6.2469	0.3666	100	2066.82	2064.98	-81.9	8.37425	962609	1	96.7	8	63.25	NA	[P07355 ]	[P07355 Annexin A2 OS=Homo sapiens GN=ANXA2 PE=1 SV=2 ]
TRUE	R.RAEDGSVIDYELIDQDAR.D	3	step01	12716	4.7524	0.3337	100	2065.43	2064.98	216.8	5.65513	39814.9	1	79.6	5	63.83	NA	[P07355 ]	[P07355 Annexin A2 OS=Homo sapiens GN=ANXA2 PE=1 SV=2 ]
FALSE	R.AEDGSVIDYELIDQD.A	2	step01	11546	3.3233	0.3062	100	1683.37	1681.74	-228.9	6.08898	6039.9	1	78.3	2	57.84	NA	[P07355 ]	[P07355 Annexin A2 OS=Homo sapiens GN=ANXA2 PE=1 SV=2 ]
TRUE	R.AEDGSVIDYELIDQDAR.D	2	step01	12182	6.6792	0.3879	100	1911.43	1908.88	-244.2	8.71473	40082.2	1	85.2	6	61.1	NA	[P07355 ]	[P07355 Annexin A2 OS=Homo sapiens GN=ANXA2 PE=1 SV=2 ]
TRUE	R.AEDGSVIDYELIDQDAR.D	3	step01	12071	3.591	0.2093	100	1909.84	1908.88	-23.7	4.88897	2076.5	1	55.8	2	60.531	NA	[P07355 ]	[P07355 Annexin A2 OS=Homo sapiens GN=ANXA2 PE=1 SV=2 ]
TRUE	D.GSVIDYELIDQDAR.D	2	step01	12154	4.8191	0.3436	100	1595.51	1593.78	-173.7	7.48921	5224.3	1	95	2	60.96	NA	[P07355 ]	[P07355 Annexin A2 OS=Homo sapiens GN=ANXA2 PE=1 SV=2 ]
FALSE	R.DLYDAGVK.R	2	step01	7958	2.4965	0.0825	66.7	880.995	880.441	-509.8	4.20967	1.26895e+06	1	92.3	4	39.81	NA	[P07355 ]	[P07355 Annexin A2 OS=Homo sapiens GN=ANXA2 PE=1 SV=2 ]
FALSE	R.DLYDAGVKR.K	2	step01	8919	1.8274	0.1038	37.3	1038.27	1036.54	-267.9	4.3795	6256.4	1	80	2	44.61	NA	[P07355 ]	[P07355 Annexin A2 OS=Homo sapiens GN=ANXA2 PE=1 SV=2 ]
FALSE	R.KGTDVPK.W	2	step01	5714	2.0068	0.075	94.7	747.309	744.425	-168.2	3.30104	7824.6	3	75	2	28.59	NA	[P07355 ]	[P07355 Annexin A2 OS=Homo sapiens GN=ANXA2 PE=1 SV=2 ]
FALSE	K.GTDVPK.W	2	step01	3339	1.7984	0.0054	85	617.267	616.33	-108.1	3.61158	4499.1	1	88.9	8	16.71	NA	[P07355 ]	[P07355 Annexin A2 OS=Homo sapiens GN=ANXA2 PE=1 SV=2 ]
FALSE	R.SVPHLQK.V	2	step01	8168	1.6606	0.0075	80.6	808.562	808.468	117.2	3.20383	545997	1	100	3	40.86	NA	[P07355 ]	[P07355 Annexin A2 OS=Homo sapiens GN=ANXA2 PE=1 SV=2 ]
FALSE	R.YKSYSPYDM(15.9949)LESIR.K	2	step01	12485	2.0892	0.2339	100	1768.49	1767.83	-190	4.70995	1979.2	1	50	1	62.65	NA	[P07355 ]	[P07355 Annexin A2 OS=Homo sapiens GN=ANXA2 PE=1 SV=2 ]
FALSE	Y.KSYSPYDM(15.9949)LESIR.K	2	step01	12047	3.6423	0.2488	100	1605.85	1604.76	52.7	7.42263	4848.1	1	81	3	60.41	NA	[P07355 ]	[P07355 Annexin A2 OS=Homo sapiens GN=ANXA2 PE=1 SV=2 ]
FALSE	Y.KSYSPYDM(15.9949)LESIR.K	3	step01	12063	2.9603	0.2185	100	1606.01	1604.76	149.5	4.64936	2636.4	1	54.3	1	60.491	NA	[P07355 ]	[P07355 Annexin A2 OS=Homo sapiens GN=ANXA2 PE=1 SV=2 ]
FALSE	K.SYSPYDM(15.9949)LES.I	2	step01	8475	2.1409	0.4953	100	1208.28	1207.48	-168.8	7.56917	1860.2	1	86.7	2	42.381	NA	[P07355 ]	[P07355 Annexin A2 OS=Homo sapiens GN=ANXA2 PE=1 SV=2 ]
FALSE	K.SYSPYDM(15.9949)LESIR.K	2	step01	11678	3.4665	0.323	100	1477.12	1476.67	306.8	7.71539	12923	1	90	3	58.51	NA	[P07355 ]	[P07355 Annexin A2 OS=Homo sapiens GN=ANXA2 PE=1 SV=2 ]
FALSE	K.SYSPYDM(15.9949)LESIRK.E	2	step01	11727	3.233	0.4542	100	1605.55	1604.76	-134.8	7.27385	10679.5	1	86.4	2	58.77	NA	[P07355 ]	[P07355 Annexin A2 OS=Homo sapiens GN=ANXA2 PE=1 SV=2 ]
FALSE	Y.SPYDM(15.9949)LESIR.K	2	step01	10496	2.1586	0.3237	100	1227.79	1226.57	174.6	5.45785	23923.1	4	73.3	2	52.54	NA	[P07355 ]	[P07355 Annexin A2 OS=Homo sapiens GN=ANXA2 PE=1 SV=2 ]
FALSE	K.GDLENAFLNLVQ.C	2	step01	15868	2.8582	0.2594	96.1	1333.02	1332.68	252	4.72096	1727.8	1	83.3	2	79.94	NA	[P07355 ]	[P07355 Annexin A2 OS=Homo sapiens GN=ANXA2 PE=1 SV=2 ]
TRUE	K.GDLENAFLNLVQC.I	2	step01	15754	3.9628	0.4744	100	1494.04	1492.71	216.7	9.16437	5202.8	1	80	2	79.37	NA	[P07355 ]	[P07355 Annexin A2 OS=Homo sapiens GN=ANXA2 PE=1 SV=2 ]
TRUE	K.GDLENAFLNLVQCIQ.N	2	step01	18218	3.4245	0.3597	100	1734.84	1733.85	-8.2	6.92488	2187.8	1	62.5	1	91.89	NA	[P07355 ]	[P07355 Annexin A2 OS=Homo sapiens GN=ANXA2 PE=1 SV=2 ]
TRUE	K.GDLENAFLNLVQCIQNK.P	2	step01	18941	6.1079	0.406	100	1977.79	1975.99	-103.7	7.72132	5790.2	1	88.5	3	95.661	NA	[P07355 ]	[P07355 Annexin A2 OS=Homo sapiens GN=ANXA2 PE=1 SV=2 ]
TRUE	K.GDLENAFLNLVQCIQNKPLYFADR.L	3	step01	20356	2.613	0.3891	100	2839.53	2838.42	35.4	6.22869	1908.1	1	34.6	2	102.97	NA	[P07355 ]	[P07355 Annexin A2 OS=Homo sapiens GN=ANXA2 PE=1 SV=2 ]
TRUE	N.AFLNLVQCIQNKPLYFADR.L	3	step01	16500	3.3124	0.3531	100	2311.84	2310.21	-159.4	6.86112	2312.3	1	37.5	1	83.151	NA	[P07355 ]	[P07355 Annexin A2 OS=Homo sapiens GN=ANXA2 PE=1 SV=2 ]
TRUE	L.NLVQCIQNKPLYFADR.L	2	step01	13612	3.8141	0.4818	100	1979.88	1979.02	-70.2	8.20369	2602.9	1	61.5	2	68.39	NA	[P07355 ]	[P07355 Annexin A2 OS=Homo sapiens GN=ANXA2 PE=1 SV=2 ]
TRUE	L.NLVQCIQNKPLYFADR.L	3	step01	13631	2.1727	0.1686	14.4	1980.29	1979.02	133.8	4.08092	2122.5	1	38.1	1	68.49	NA	[P07355 ]	[P07355 Annexin A2 OS=Homo sapiens GN=ANXA2 PE=1 SV=2 ]
TRUE	N.LVQCIQNKPLYFADR.L	2	step01	12273	4.9752	0.4023	100	1866.92	1864.97	-30.7	7.3152	4339.2	1	79.2	2	61.58	NA	[P07355 ]	[P07355 Annexin A2 OS=Homo sapiens GN=ANXA2 PE=1 SV=2 ]
TRUE	Q.CIQNKPLYFADR.L	3	step01	11586	3.1782	0.295	100	1526.09	1524.76	212.6	5.50238	2649	1	57.6	2	58.05	NA	[P07355 ]	[P07355 Annexin A2 OS=Homo sapiens GN=ANXA2 PE=1 SV=2 ]
TRUE	C.IQNKPLYFADR.L	2	step01	11561	3.2533	0.2882	100	1366.65	1364.73	-66.3	5.49662	3173.7	1	82.4	3	57.92	NA	[P07355 ]	[P07355 Annexin A2 OS=Homo sapiens GN=ANXA2 PE=1 SV=2 ]
TRUE	Q.NKPLYFADR.L	2	step01	10794	2.6069	0.2436	92.3	1124.18	1123.59	-367.7	5.27712	5943.1	1	93.3	2	54.041	NA	[P07355 ]	[P07355 Annexin A2 OS=Homo sapiens GN=ANXA2 PE=1 SV=2 ]
TRUE	N.KPLYFADR.L	2	step01	10863	2.358	0.0301	49	1009.63	1009.55	78.2	4.40588	3995.6	9	69.2	2	54.391	NA	[P07355 ]	[P07355 Annexin A2 OS=Homo sapiens GN=ANXA2 PE=1 SV=2 ]
TRUE	K.PLYFADR.L	2	step01	10773	2.8844	0.2854	100	882.035	881.452	-476.2	5.49304	11513.3	1	100	2	53.94	NA	[P07355 ]	[P07355 Annexin A2 OS=Homo sapiens GN=ANXA2 PE=1 SV=2 ]
FALSE	R.SEVDM(15.9949)LK.I	2	step01	6801	2.2953	0.0819	100	837.923	837.402	-576	4.29595	12574.9	2	100	2	34.021	NA	[P07355 ]	[P07355 Annexin A2 OS=Homo sapiens GN=ANXA2 PE=1 SV=2 ]
FALSE	R.SEVDM(15.9949)LKIR.S	2	step01	10250	2.7941	0.2452	100	1107.19	1106.59	-361.7	4.96391	4788.6	1	92.9	3	51.29	NA	[P07355 ]	[P07355 Annexin A2 OS=Homo sapiens GN=ANXA2 PE=1 SV=2 ]
FALSE	K.SLYYYIQQD.T	2	step01	10798	2.1076	0.0766	44.3	1192.36	1192.55	-158.3	3.87191	1475.7	1	91.7	1	54.06	NA	[P07355 ]	[P07355 Annexin A2 OS=Homo sapiens GN=ANXA2 PE=1 SV=2 ]
FALSE	K.SLYYYIQQDTK.G	2	step01	11978	4.4528	0.4198	100	1421.72	1421.69	18.6	6.77437	38169.2	1	100	6	60.04	NA	[P07355 ]	[P07355 Annexin A2 OS=Homo sapiens GN=ANXA2 PE=1 SV=2 ]
FALSE	K.SLYYYIQQDTKGDYQK.A	2	step01	12926	4.1584	0.4502	100	2013.62	2012.96	-170.9	8.08239	5016.1	1	64	2	64.88	NA	[P07355 ]	[P07355 Annexin A2 OS=Homo sapiens GN=ANXA2 PE=1 SV=2 ]
FALSE	L.YYYIQQDTK.G	2	step01	8806	2.1283	0.1963	70.1	1221.86	1221.58	229.3	5.5025	1926.9	1	85.7	1	44.04	NA	[P07355 ]	[P07355 Annexin A2 OS=Homo sapiens GN=ANXA2 PE=1 SV=2 ]
FALSE	Y.YYIQQDTK.G	2	step01	7205	2.3843	0.1869	73.1	1058.16	1058.52	-337.2	4.62673	2651	1	91.7	1	36.04	NA	[P07355 ]	[P07355 Annexin A2 OS=Homo sapiens GN=ANXA2 PE=1 SV=2 ]
FALSE	Y.YIQQDTK.G	2	step01	4898	2.5399	0.029	62.3	896.23	895.452	-251	3.30749	8171.7	1	100	3	24.52	NA	[P07355 ]	[P07355 Annexin A2 OS=Homo sapiens GN=ANXA2 PE=1 SV=2 ]
FALSE	K.GSLGGGFSSGGFSGGSFSR.G	2	step01	11504	5.1351	0.5209	100	1708.23	1707.77	270.1	11.533	5391	1	76.7	2	57.63	NA	[P13645 , NP_000412.2 ]	[NP_000412.2 keratin 10; cytokeratin 10 [Homo sapiens] , P13645 Keratin, type I cytoskeletal 10 OS=Homo sapiens GN=KRT10 PE=1 SV=6 ]
FALSE	S.SGGYGGLGGFGGGSFR.G	2	step01	12028	1.5641	0.0329	11	1433.73	1432.66	47	3.23067	966.1	7	37.5	1	60.31	NA	[P13645 , NP_000412.2 ]	[NP_000412.2 keratin 10; cytokeratin 10 [Homo sapiens] , P13645 Keratin, type I cytoskeletal 10 OS=Homo sapiens GN=KRT10 PE=1 SV=6 ]
FALSE	K.VTMQNLNDR.L	2	step01	7600	2.9128	0.2177	100	1091.47	1090.53	-57	5.37771	6443.3	1	93.3	1	38.021	NA	[P02533 , NP_000517.2 , P13645 , NP_000412.2 ]	[NP_000412.2 keratin 10; cytokeratin 10 [Homo sapiens] , P13645 Keratin, type I cytoskeletal 10 OS=Homo sapiens GN=KRT10 PE=1 SV=6 , NP_000517.2 keratin 14; cytokeratin 14 [Homo sapiens] , P02533 Keratin, type I cytoskeletal 14 OS=Homo sapiens GN=KRT14 PE=1 SV=4 ]
FALSE	K.VTM(15.9949)QNLNDR.L	2	step01	5493	1.677	0.0096	69	1108.82	1106.53	255.3	3.40416	2195.4	8	64.3	1	27.49	NA	[P02533 , NP_000517.2 , P13645 , NP_000412.2 ]	[NP_000412.2 keratin 10; cytokeratin 10 [Homo sapiens] , P13645 Keratin, type I cytoskeletal 10 OS=Homo sapiens GN=KRT10 PE=1 SV=6 , NP_000517.2 keratin 14; cytokeratin 14 [Homo sapiens] , P02533 Keratin, type I cytoskeletal 14 OS=Homo sapiens GN=KRT14 PE=1 SV=4 ]
FALSE	R.ALEESNYELEGK.I	2	step01	8702	4.6161	0.4864	100	1383.33	1381.65	-236.3	8.14197	7348.8	1	94.4	2	43.52	NA	[P13645 , NP_000412.2 ]	[NP_000412.2 keratin 10; cytokeratin 10 [Homo sapiens] , P13645 Keratin, type I cytoskeletal 10 OS=Homo sapiens GN=KRT10 PE=1 SV=6 ]
FALSE	R.LKYENEVALR.Q	2	step01	10566	3.0995	0.3368	100	1236.02	1234.68	274.4	6.57507	3969.8	1	82.4	3	52.9	NA	[P13645 , NP_000412.2 ]	[NP_000412.2 keratin 10; cytokeratin 10 [Homo sapiens] , P13645 Keratin, type I cytoskeletal 10 OS=Homo sapiens GN=KRT10 PE=1 SV=6 ]
FALSE	K.YENEVALR.Q	2	step01	8382	3.1591	0.2231	100	995.129	993.5	-379.1	6.11781	6451.1	1	92.9	2	41.92	NA	[P13645 , NP_000412.2 ]	[NP_000412.2 keratin 10; cytokeratin 10 [Homo sapiens] , P13645 Keratin, type I cytoskeletal 10 OS=Homo sapiens GN=KRT10 PE=1 SV=6 ]
FALSE	R.QSVEADINGLR.R	2	step01	10264	3.5256	0.3964	100	1202.02	1201.62	331.6	6.95474	5773.9	1	94.7	3	51.361	NA	[NP_705694.1 , P13645 , NP_000412.2 , P13646 ]	[NP_000412.2 keratin 10; cytokeratin 10 [Homo sapiens] , P13645 Keratin, type I cytoskeletal 10 OS=Homo sapiens GN=KRT10 PE=1 SV=6 , P13646 Keratin, type I cytoskeletal 13 OS=Homo sapiens GN=KRT13 PE=1 SV=4 , NP_705694.1 keratin 13 isoform a; keratin, type I cytoskeletal 13; cytokeratin 13 [Homo sapiens] ]
FALSE	R.NVSTGDVNVEM(15.9949)NAAPGVDLTQLLNNMR.S	3	step01	16048	3.9979	0.4641	100	2889.55	2888.39	53.6	7.66131	6188.6	1	51.3	1	80.86	NA	[P13645 , NP_000412.2 ]	[NP_000412.2 keratin 10; cytokeratin 10 [Homo sapiens] , P13645 Keratin, type I cytoskeletal 10 OS=Homo sapiens GN=KRT10 PE=1 SV=6 ]
FALSE	R.NVSTGDVNVEM(15.9949)NAAPGVDLTQLLNNM(15.9949)R.S	3	step01	13768	3.0652	0.1627	33.3	2906.68	2904.38	100.5	5.34101	1607.9	1	30.5	1	69.18	NA	[P13645 , NP_000412.2 ]	[NP_000412.2 keratin 10; cytokeratin 10 [Homo sapiens] , P13645 Keratin, type I cytoskeletal 10 OS=Homo sapiens GN=KRT10 PE=1 SV=6 ]
FALSE	R.SQYEQLAEQNR.K	2	step01	7335	4.2398	0.3196	100	1366.23	1365.64	-299.4	7.4142	4132	1	100	1	36.69	NA	[P13645 , NP_000412.2 ]	[NP_000412.2 keratin 10; cytokeratin 10 [Homo sapiens] , P13645 Keratin, type I cytoskeletal 10 OS=Homo sapiens GN=KRT10 PE=1 SV=6 ]
FALSE	R.SQYEQLAEQNRK.D	2	step01	8342	3.5032	0.2347	100	1494.24	1493.73	335.6	7.00345	2540.6	1	84.2	1	41.71	NA	[P13645 , NP_000412.2 ]	[NP_000412.2 keratin 10; cytokeratin 10 [Homo sapiens] , P13645 Keratin, type I cytoskeletal 10 OS=Homo sapiens GN=KRT10 PE=1 SV=6 ]
FALSE	K.DAEAWFNEK.S	2	step01	10906	2.8125	0.2657	100	1111.11	1109.49	-343.8	5.71612	5232.6	1	100	2	54.61	NA	[P13645 , NP_000412.2 ]	[NP_000412.2 keratin 10; cytokeratin 10 [Homo sapiens] , P13645 Keratin, type I cytoskeletal 10 OS=Homo sapiens GN=KRT10 PE=1 SV=6 ]
FALSE	K.QSLEASLAETEGR.Y	2	step01	10517	2.9504	0.437	100	1390.77	1390.68	60.8	7.85347	2228	1	63.6	1	52.641	NA	[P13645 , NP_000412.2 ]	[NP_000412.2 keratin 10; cytokeratin 10 [Homo sapiens] , P13645 Keratin, type I cytoskeletal 10 OS=Homo sapiens GN=KRT10 PE=1 SV=6 ]
FALSE	Q.ISALEEQLQQIR.A	2	step01	12645	4.1166	0.1157	95.9	1428.41	1427.79	-268	5.52446	3980.1	1	83.3	2	63.471	NA	[P13645 , NP_000412.2 ]	[NP_000412.2 keratin 10; cytokeratin 10 [Homo sapiens] , P13645 Keratin, type I cytoskeletal 10 OS=Homo sapiens GN=KRT10 PE=1 SV=6 ]
FALSE	R.LENEIQTYR.S	2	step01	8441	3.448	0.1285	100	1166.68	1165.58	81.7	5.32153	4448.7	1	93.3	2	42.21	NA	[P13645 , NP_000412.2 ]	[NP_000412.2 keratin 10; cytokeratin 10 [Homo sapiens] , P13645 Keratin, type I cytoskeletal 10 OS=Homo sapiens GN=KRT10 PE=1 SV=6 ]
FALSE	R.SLLEGEGSSGGGGR.G	2	step01	8015	3.6706	0.4752	100	1263.17	1262.6	-337.8	7.90767	4661.1	1	91.3	2	40.09	NA	[P13645 , NP_000412.2 ]	[NP_000412.2 keratin 10; cytokeratin 10 [Homo sapiens] , P13645 Keratin, type I cytoskeletal 10 OS=Homo sapiens GN=KRT10 PE=1 SV=6 ]
FALSE	R.FSSCGGGGGSFGAGGGFGSR.S	2	step01	9650	5.9035	0.5291	100	1766.79	1765.73	30	11.2699	4310	1	79.4	2	48.27	NA	[P04264 , NP_006112.2 ]	[P04264 Keratin, type II cytoskeletal 1 OS=Homo sapiens GN=KRT1 PE=1 SV=6 , NP_006112.2 keratin 1; Keratin-1; cytokeratin 1; hair alpha protein [Homo sapiens] ]
FALSE	R.SLVNLGGSK.S	2	step01	9519	1.9248	0.0818	92.7	876.946	874.499	502.2	3.37745	2888.8	1	78.6	1	47.62	NA	[P04264 , NP_006112.2 ]	[P04264 Keratin, type II cytoskeletal 1 OS=Homo sapiens GN=KRT1 PE=1 SV=6 , NP_006112.2 keratin 1; Keratin-1; cytokeratin 1; hair alpha protein [Homo sapiens] ]
FALSE	K.SISISVAR.G	2	step01	9341	1.6264	0.0797	84.4	833.464	832.489	-33.2	3.17633	2866.9	1	91.7	1	46.72	NA	[P04264 , NP_006112.2 ]	[P04264 Keratin, type II cytoskeletal 1 OS=Homo sapiens GN=KRT1 PE=1 SV=6 , NP_006112.2 keratin 1; Keratin-1; cytokeratin 1; hair alpha protein [Homo sapiens] ]
FALSE	K.SLNNQFASFIDK.V	2	step01	13246	3.4633	0.3654	100	1384.17	1383.69	345.5	7.36963	6669.8	1	85	1	66.52	NA	[P04264 , NP_006112.2 ]	[P04264 Keratin, type II cytoskeletal 1 OS=Homo sapiens GN=KRT1 PE=1 SV=6 , NP_006112.2 keratin 1; Keratin-1; cytokeratin 1; hair alpha protein [Homo sapiens] ]
FALSE	R.FLEQQNQVLQTK.W	2	step01	9353	4.196	0.3307	100	1476.16	1475.79	253.2	6.3558	5105	1	95	2	46.78	NA	[NP_000414.1 , P04264 , NP_006112.2 , P35908 ]	[P04264 Keratin, type II cytoskeletal 1 OS=Homo sapiens GN=KRT1 PE=1 SV=6 , NP_000414.1 keratin 2a [Homo sapiens] , P35908 Keratin, type II cytoskeletal 2 epidermal OS=Homo sapiens GN=KRT2 PE=1 SV=2 , NP_006112.2 keratin 1; Keratin-1; cytokeratin 1; hair alpha protein [Homo sapiens] ]
FALSE	R.THNLEPYFESF.I	2	step01	14110	2.0609	0.0724	36.9	1385.61	1383.62	-16.2	4.58799	1406.5	1	50	1	70.93	NA	[P04264 , NP_006112.2 ]	[P04264 Keratin, type II cytoskeletal 1 OS=Homo sapiens GN=KRT1 PE=1 SV=6 , NP_006112.2 keratin 1; Keratin-1; cytokeratin 1; hair alpha protein [Homo sapiens] ]
FALSE	R.THNLEPYFESFINNLR.R	2	step01	17465	3.9609	0.5039	100	1995.05	1993.98	35.5	9.47118	2927.6	1	59.3	1	88.081	NA	[P04264 , NP_006112.2 ]	[P04264 Keratin, type II cytoskeletal 1 OS=Homo sapiens GN=KRT1 PE=1 SV=6 , NP_006112.2 keratin 1; Keratin-1; cytokeratin 1; hair alpha protein [Homo sapiens] ]
FALSE	R.THNLEPYFESFINNLR.R	3	step01	17444	4.5693	0.3456	100	1995.34	1993.98	181.1	5.78378	5510.3	1	71.4	2	87.97	NA	[P04264 , NP_006112.2 ]	[P04264 Keratin, type II cytoskeletal 1 OS=Homo sapiens GN=KRT1 PE=1 SV=6 , NP_006112.2 keratin 1; Keratin-1; cytokeratin 1; hair alpha protein [Homo sapiens] ]
FALSE	K.NMQDMVEDYR.N	2	step01	10443	1.2161	0.1116	72.1	1300.96	1300.53	330.8	3.8476	529.8	8	35.7	1	52.271	NA	[P04264 , NP_006112.2 ]	[P04264 Keratin, type II cytoskeletal 1 OS=Homo sapiens GN=KRT1 PE=1 SV=6 , NP_006112.2 keratin 1; Keratin-1; cytokeratin 1; hair alpha protein [Homo sapiens] ]
FALSE	K.NMQDM(15.9949)VEDYR.N	2	step01	8314	2.8585	0.3534	100	1316.92	1316.52	300.8	5.76453	2168	1	93.3	1	41.571	NA	[P04264 , NP_006112.2 ]	[P04264 Keratin, type II cytoskeletal 1 OS=Homo sapiens GN=KRT1 PE=1 SV=6 , NP_006112.2 keratin 1; Keratin-1; cytokeratin 1; hair alpha protein [Homo sapiens] ]
FALSE	K.NM(15.9949)QDM(15.9949)VEDYR.N	2	step01	6642	2.9761	0.3555	100	1332.43	1332.52	-68.7	7.93733	2492.6	1	100	1	33.221	NA	[P04264 , NP_006112.2 ]	[P04264 Keratin, type II cytoskeletal 1 OS=Homo sapiens GN=KRT1 PE=1 SV=6 , NP_006112.2 keratin 1; Keratin-1; cytokeratin 1; hair alpha protein [Homo sapiens] ]
FALSE	K.DVDGAYMTK.V	2	step01	7025	2.1787	0.1487	99.5	999.992	999.445	-456.5	4.72156	1535.4	1	76.9	1	35.14	NA	[P04264 , NP_006112.2 ]	[P04264 Keratin, type II cytoskeletal 1 OS=Homo sapiens GN=KRT1 PE=1 SV=6 , NP_006112.2 keratin 1; Keratin-1; cytokeratin 1; hair alpha protein [Homo sapiens] ]
FALSE	K.DVDGAYM(15.9949)TK.V	2	step01	5448	2.0122	0.1169	92.5	1014.98	1015.44	-456.8	4.32517	1567.4	1	80	3	27.26	NA	[P04264 , NP_006112.2 ]	[P04264 Keratin, type II cytoskeletal 1 OS=Homo sapiens GN=KRT1 PE=1 SV=6 , NP_006112.2 keratin 1; Keratin-1; cytokeratin 1; hair alpha protein [Homo sapiens] ]
FALSE	K.AQYEDIAQK.S	2	step01	6866	2.8704	0.1397	100	1066.15	1065.52	-347.2	6.43782	5254.9	1	100	2	34.35	NA	[P04264 , NP_006112.2 ]	[P04264 Keratin, type II cytoskeletal 1 OS=Homo sapiens GN=KRT1 PE=1 SV=6 , NP_006112.2 keratin 1; Keratin-1; cytokeratin 1; hair alpha protein [Homo sapiens] ]
FALSE	K.SKAEAESLYQSK.Y	2	step01	8559	2.5498	0.3632	100	1341.76	1340.67	61.9	6.15745	1088.6	1	57.9	1	42.801	NA	[P04264 , NP_006112.2 ]	[P04264 Keratin, type II cytoskeletal 1 OS=Homo sapiens GN=KRT1 PE=1 SV=6 , NP_006112.2 keratin 1; Keratin-1; cytokeratin 1; hair alpha protein [Homo sapiens] ]
FALSE	K.AEAESLYQSK.Y	2	step01	7308	3.5886	0.4276	100	1127.17	1125.54	-333	7.24098	4990.3	1	100	1	36.551	NA	[P04264 , NP_006112.2 ]	[P04264 Keratin, type II cytoskeletal 1 OS=Homo sapiens GN=KRT1 PE=1 SV=6 , NP_006112.2 keratin 1; Keratin-1; cytokeratin 1; hair alpha protein [Homo sapiens] ]
FALSE	K.YEELQITAGR.H	2	step01	9764	4.0392	0.2978	100	1180.22	1179.6	-329.1	6.80236	4234.5	1	94.1	2	48.84	NA	[P04259 , P04264 , NP_006112.2 ]	[P04259 Keratin, type II cytoskeletal 6B OS=Homo sapiens GN=KRT6B PE=1 SV=5 , P04264 Keratin, type II cytoskeletal 1 OS=Homo sapiens GN=KRT1 PE=1 SV=6 , NP_006112.2 keratin 1; Keratin-1; cytokeratin 1; hair alpha protein [Homo sapiens] ]
FALSE	K.IEISELNR.V	2	step01	9730	2.9489	0.1277	100	973.444	973.531	-90	4.44601	6594.6	1	100	2	48.671	NA	[NP_000414.1 , P04264 , NP_006112.2 , P35908 ]	[P04264 Keratin, type II cytoskeletal 1 OS=Homo sapiens GN=KRT1 PE=1 SV=6 , NP_000414.1 keratin 2a [Homo sapiens] , P35908 Keratin, type II cytoskeletal 2 epidermal OS=Homo sapiens GN=KRT2 PE=1 SV=2 , NP_006112.2 keratin 1; Keratin-1; cytokeratin 1; hair alpha protein [Homo sapiens] ]
FALSE	K.QISNLQQSISDAEQR.G	2	step01	10436	4.2148	0.4652	100	1717.73	1716.85	-74.4	8.07505	5886.7	1	76	2	52.231	NA	[P04264 , NP_006112.2 ]	[P04264 Keratin, type II cytoskeletal 1 OS=Homo sapiens GN=KRT1 PE=1 SV=6 , NP_006112.2 keratin 1; Keratin-1; cytokeratin 1; hair alpha protein [Homo sapiens] ]
FALSE	K.QISNLQQSISDAEQR.G	3	step01	10486	2.5412	0.3304	100	1717.34	1716.85	284.7	6.01519	3364.6	1	67.5	2	52.49	NA	[P04264 , NP_006112.2 ]	[P04264 Keratin, type II cytoskeletal 1 OS=Homo sapiens GN=KRT1 PE=1 SV=6 , NP_006112.2 keratin 1; Keratin-1; cytokeratin 1; hair alpha protein [Homo sapiens] ]
FALSE	K.LNDLEDALQQAK.E	2	step01	11445	5.5616	0.3993	100	1358.55	1357.7	-108	7.03299	7534.9	1	100	2	57.331	NA	[P04264 , NP_006112.2 ]	[P04264 Keratin, type II cytoskeletal 1 OS=Homo sapiens GN=KRT1 PE=1 SV=6 , NP_006112.2 keratin 1; Keratin-1; cytokeratin 1; hair alpha protein [Homo sapiens] ]
FALSE	R.DYQELMNTK.L	2	step01	8943	3.5407	0.2575	100	1143.42	1141.52	-89.9	5.27866	7805.9	1	100	4	44.73	NA	[P04264 , NP_006112.2 ]	[P04264 Keratin, type II cytoskeletal 1 OS=Homo sapiens GN=KRT1 PE=1 SV=6 , NP_006112.2 keratin 1; Keratin-1; cytokeratin 1; hair alpha protein [Homo sapiens] ]
FALSE	R.DYQELM(15.9949)NTK.L	2	step01	6545	2.505	0.283	100	1157.45	1157.51	-52.4	5.24637	2332.5	1	100	1	32.741	NA	[P04264 , NP_006112.2 ]	[P04264 Keratin, type II cytoskeletal 1 OS=Homo sapiens GN=KRT1 PE=1 SV=6 , NP_006112.2 keratin 1; Keratin-1; cytokeratin 1; hair alpha protein [Homo sapiens] ]
FALSE	R.GSGGGSSGGSIGGR.G	2	step01	4641	2.9291	0.3492	100	1093.63	1092.5	116.3	6.39965	1914.6	1	69.6	5	23.221	NA	[P04264 , NP_006112.2 ]	[P04264 Keratin, type II cytoskeletal 1 OS=Homo sapiens GN=KRT1 PE=1 SV=6 , NP_006112.2 keratin 1; Keratin-1; cytokeratin 1; hair alpha protein [Homo sapiens] ]
TRUE	L.SRSGGGGGGGLGSGGSIR.S	2	step01	8361	4.4075	0.3235	100	1476.64	1475.73	-66.5	7.83039	2374.5	1	54.8	3	41.81	NA	[P35527 ]	[P35527 Keratin, type I cytoskeletal 9 OS=Homo sapiens GN=KRT9 PE=1 SV=3 ]
FALSE	R.SGGGGGGGLGSGGSIR.S	2	step01	6981	3.6696	0.4144	100	1233.37	1232.6	-190.7	8.19565	5625.9	1	85.2	4	34.911	NA	[P35527 ]	[P35527 Keratin, type I cytoskeletal 9 OS=Homo sapiens GN=KRT9 PE=1 SV=3 ]
FALSE	G.GGGGGGLGSGGSIR.S	2	step01	7073	1.5769	0.1245	22.2	1089.1	1088.54	-408.6	4.74936	1820.4	1	57.1	1	35.38	NA	[P35527 ]	[P35527 Keratin, type I cytoskeletal 9 OS=Homo sapiens GN=KRT9 PE=1 SV=3 ]
TRUE	R.FSSSGGGGGGGR.F	2	step01	4038	1.7971	0.2421	99.5	982.876	982.434	449.6	4.36202	760.6	3	42.9	3	20.191	NA	[P35527 ]	[P35527 Keratin, type I cytoskeletal 9 OS=Homo sapiens GN=KRT9 PE=1 SV=3 ]
FALSE	R.FSSSSGYGGGSSR.V	2	step01	6002	3.5175	0.4335	100	1237.21	1235.53	-265.3	9.28194	8978.8	1	86.4	2	30.01	NA	[P35527 ]	[P35527 Keratin, type I cytoskeletal 9 OS=Homo sapiens GN=KRT9 PE=1 SV=3 ]
FALSE	R.GGGGSFGYSYGGGSGGGFSASSLGGGFGGGSR.G	3	step01	12374	5.1837	0.5003	100	2706.6	2705.16	161.2	9.47608	3690.2	1	55.8	1	62.08	NA	[P35527 ]	[P35527 Keratin, type I cytoskeletal 9 OS=Homo sapiens GN=KRT9 PE=1 SV=3 ]
FALSE	K.STMQELNSR.L	2	step01	7184	3.0345	0.2549	100	1066.39	1065.5	-102.7	5.72485	9245.7	1	93.3	2	35.93	NA	[P35527 ]	[P35527 Keratin, type I cytoskeletal 9 OS=Homo sapiens GN=KRT9 PE=1 SV=3 ]
FALSE	K.STM(15.9949)QELNSR.L	2	step01	5292	2.1973	0.2162	100	1081.52	1081.49	27.5	5.04036	1410.7	1	84.6	2	26.481	NA	[P35527 ]	[P35527 Keratin, type I cytoskeletal 9 OS=Homo sapiens GN=KRT9 PE=1 SV=3 ]
FALSE	R.LASYLDKVQALEEANNDLENK.I	3	step01	8826	2.5431	0.2964	100	2380.18	2377.19	-8.8	5.0035	3036.4	3	35.2	1	44.141	NA	[P35527 ]	[P35527 Keratin, type I cytoskeletal 9 OS=Homo sapiens GN=KRT9 PE=1 SV=3 ]
FALSE	K.VQALEEANNDLENK.I	2	step01	8826	5.3706	0.4556	100	1587.12	1586.77	223.6	9.05036	3036.4	1	100	2	44.141	NA	[P35527 ]	[P35527 Keratin, type I cytoskeletal 9 OS=Homo sapiens GN=KRT9 PE=1 SV=3 ]
FALSE	K.TLLDIDNTR.M	2	step01	10816	2.5432	0.2319	100	1061.47	1060.56	-87.1	4.98002	5831.3	1	86.7	1	54.151	NA	[P35527 ]	[P35527 Keratin, type I cytoskeletal 9 OS=Homo sapiens GN=KRT9 PE=1 SV=3 ]
FALSE	R.M(15.9949)TLDDFR.I	2	step01	9134	2.2594	0.2191	100	914.16	913.408	-275.3	5.98917	9126.4	3	90.9	2	45.69	NA	[P35527 ]	[P35527 Keratin, type I cytoskeletal 9 OS=Homo sapiens GN=KRT9 PE=1 SV=3 ]
FALSE	R.IKFEM(15.9949)EQNLR.Q	2	step01	10198	1.9737	0.1625	97.3	1323.61	1323.67	-46.4	4.45991	1874.2	3	60	1	51.03	NA	[P35527 ]	[P35527 Keratin, type I cytoskeletal 9 OS=Homo sapiens GN=KRT9 PE=1 SV=3 ]
FALSE	R.QGVDADINGLR.Q	2	step01	9398	2.8555	0.4216	100	1158.31	1157.59	-246.7	5.90269	9653.1	1	78.9	2	47.001	NA	[P35527 ]	[P35527 Keratin, type I cytoskeletal 9 OS=Homo sapiens GN=KRT9 PE=1 SV=3 ]
FALSE	R.QEYEQLIAK.N	2	step01	9416	2.0465	0.0701	93.4	1121.47	1121.58	-104.9	3.33543	4978.9	3	64.3	3	47.1	NA	[P35527 ]	[P35527 Keratin, type I cytoskeletal 9 OS=Homo sapiens GN=KRT9 PE=1 SV=3 ]
FALSE	R.GGSGGSYGGGGSGGGYGGGSGSR.G	2	step01	5382	4.3666	0.3904	100	1792.37	1791.73	-199.6	11.6413	2406	1	66.7	1	26.931	NA	[P35527 ]	[P35527 Keratin, type I cytoskeletal 9 OS=Homo sapiens GN=KRT9 PE=1 SV=3 ]
TRUE	R.HENAIK.Y	2	step01	6581	1.6628	0.0473	84.9	712.083	711.378	-419.1	3.43983	5163.8	1	80	2	32.921	NA	[P07384 ]	[P07384 Calpain-1 catalytic subunit OS=Homo sapiens GN=CAPN1 PE=1 SV=1 ]
TRUE	K.YLGQDYEQLR.V	2	step01	10263	3.7235	0.3789	100	1285.48	1284.62	-112.6	6.94934	9669.7	1	100	2	51.36	NA	[P07384 ]	[P07384 Calpain-1 catalytic subunit OS=Homo sapiens GN=CAPN1 PE=1 SV=1 ]
TRUE	Y.LGQDYEQLR.V	2	step01	8756	2.3248	0.2028	74	1122.39	1121.56	-154.9	5.36492	3069.7	1	73.3	1	43.79	NA	[P07384 ]	[P07384 Calpain-1 catalytic subunit OS=Homo sapiens GN=CAPN1 PE=1 SV=1 ]
TRUE	L.SNPQFIVDGATR.T	2	step01	9765	3.4221	0.4152	100	1305.24	1304.66	-324.1	8.18537	3585.5	1	85	3	48.85	NA	[P07384 ]	[P07384 Calpain-1 catalytic subunit OS=Homo sapiens GN=CAPN1 PE=1 SV=1 ]
TRUE	Q.FIVDGATR.T	2	step01	8836	2.4147	0.1157	68.3	879.202	878.473	-312.3	5.13919	4407.3	2	85.7	2	44.191	NA	[P07384 ]	[P07384 Calpain-1 catalytic subunit OS=Homo sapiens GN=CAPN1 PE=1 SV=1 ]
FALSE	R.TDICQGALGD.C	2	step01	6636	2.2709	0.2285	73.6	1049.11	1049.46	-333.1	4.33999	1782.5	1	75	1	33.191	NA	[P07384 ]	[P07384 Calpain-1 catalytic subunit OS=Homo sapiens GN=CAPN1 PE=1 SV=1 ]
FALSE	R.TDICQGALGDC.W	2	step01	6724	2.9278	0.3398	100	1210.39	1209.49	-86.2	6.05753	3653.7	1	83.3	2	33.631	NA	[P07384 ]	[P07384 Calpain-1 catalytic subunit OS=Homo sapiens GN=CAPN1 PE=1 SV=1 ]
TRUE	W.LLAAIASLTLNDTLLHR.V	2	step01	17696	5.7812	0.4722	100	1836.96	1835.07	-65.8	8.21716	15950.4	1	82.1	2	89.26	NA	[P07384 ]	[P07384 Calpain-1 catalytic subunit OS=Homo sapiens GN=CAPN1 PE=1 SV=1 ]
TRUE	L.AAIASLTLNDTLLHR.V	2	step01	14030	4.9172	0.4463	100	1609.8	1608.91	-67.9	8.56406	7445.7	1	87.5	2	70.52	NA	[P07384 ]	[P07384 Calpain-1 catalytic subunit OS=Homo sapiens GN=CAPN1 PE=1 SV=1 ]
TRUE	A.SLTLNDTLLHR.V	2	step01	12622	3.3061	0.3937	100	1283.57	1282.71	-114.9	6.39098	4047.8	1	87.5	1	63.36	NA	[P07384 ]	[P07384 Calpain-1 catalytic subunit OS=Homo sapiens GN=CAPN1 PE=1 SV=1 ]
TRUE	L.TLNDTLLHR.V	2	step01	10697	2.504	0.1044	67.6	1082.75	1082.6	144.1	4.54222	3665.3	2	73.3	2	53.561	NA	[P07384 ]	[P07384 Calpain-1 catalytic subunit OS=Homo sapiens GN=CAPN1 PE=1 SV=1 ]
TRUE	R.VVPHGQSFQNGY.A	2	step01	8619	2.7804	0.3992	100	1333.9	1332.63	200.4	6.72811	4523.1	1	63.2	2	43.101	NA	[P07384 ]	[P07384 Calpain-1 catalytic subunit OS=Homo sapiens GN=CAPN1 PE=1 SV=1 ]
TRUE	R.VVPHGQSFQNGYA.G	2	step01	7991	2.4207	0.3842	100	1404.48	1403.67	-140.9	6.46535	4959.2	3	45.5	2	39.971	NA	[P07384 ]	[P07384 Calpain-1 catalytic subunit OS=Homo sapiens GN=CAPN1 PE=1 SV=1 ]
TRUE	R.VVPHGQSFQNGYAGIFHF.Q	2	step01	15620	4.7085	0.3517	100	2006.81	2004.97	-82.2	7.89758	14205.6	1	51.7	3	78.67	NA	[P07384 ]	[P07384 Calpain-1 catalytic subunit OS=Homo sapiens GN=CAPN1 PE=1 SV=1 ]
TRUE	R.VVPHGQSFQNGYAGIFHF.Q	3	step01	15627	3.2348	0.1537	20.6	2007.28	2004.97	150.8	4.33631	8334.7	1	58.3	1	78.711	NA	[P07384 ]	[P07384 Calpain-1 catalytic subunit OS=Homo sapiens GN=CAPN1 PE=1 SV=1 ]
TRUE	R.VVPHGQSFQNGYAGIFHFQ.L	2	step01	14727	3.4841	0.4611	100	2134.8	2133.03	-112.8	7.4859	5035.5	1	44.8	3	74.091	NA	[P07384 ]	[P07384 Calpain-1 catalytic subunit OS=Homo sapiens GN=CAPN1 PE=1 SV=1 ]
TRUE	R.VVPHGQSFQNGYAGIFHFQ.L	3	step01	14732	3.3181	0.2321	70	2135.65	2133.03	-184	4.57915	6340.3	4	51	2	74.12	NA	[P07384 ]	[P07384 Calpain-1 catalytic subunit OS=Homo sapiens GN=CAPN1 PE=1 SV=1 ]
TRUE	R.VVPHGQSFQNGYAGIFHFQL.W	3	step01	16962	2.9859	0.2712	85.7	2248.56	2246.11	196.6	5.09113	2255.2	2	33.3	1	85.521	NA	[P07384 ]	[P07384 Calpain-1 catalytic subunit OS=Homo sapiens GN=CAPN1 PE=1 SV=1 ]
TRUE	K.LVFVHSAEGN.E	2	step01	9660	1.9594	0.3264	82.3	1072.88	1072.54	315.1	5.11882	1768.5	1	73.3	1	48.32	NA	[P07384 ]	[P07384 Calpain-1 catalytic subunit OS=Homo sapiens GN=CAPN1 PE=1 SV=1 ]
TRUE	K.LVFVHSAEGNEF.W	2	step01	12339	2.0488	0.0118	23.6	1347.9	1348.65	-561	4.01549	3098.5	1	73.7	2	61.91	NA	[P07384 ]	[P07384 Calpain-1 catalytic subunit OS=Homo sapiens GN=CAPN1 PE=1 SV=1 ]
TRUE	K.LVFVHSAEGNEFWSALLEK.A	2	step01	17132	5.0565	0.4841	100	2176.09	2176.11	-9.4	8.89832	19247.6	1	93.1	2	86.39	NA	[P07384 ]	[P07384 Calpain-1 catalytic subunit OS=Homo sapiens GN=CAPN1 PE=1 SV=1 ]
TRUE	K.LVFVHSAEGNEFWSALLEK.A	3	step01	17080	4.8909	0.3649	100	2176.44	2176.11	152.6	6.19588	6582	1	68.6	2	86.13	NA	[P07384 ]	[P07384 Calpain-1 catalytic subunit OS=Homo sapiens GN=CAPN1 PE=1 SV=1 ]
TRUE	H.SAEGNEFWSALLEK.A	2	step01	15434	4.1526	0.3808	100	1581.47	1580.76	-187	6.4075	13771.5	1	90.9	4	77.71	NA	[P07384 ]	[P07384 Calpain-1 catalytic subunit OS=Homo sapiens GN=CAPN1 PE=1 SV=1 ]
TRUE	R.KAPSDLY.Q	2	step01	8528	1.6001	0.0404	19.1	793.343	793.409	-83.5	3.35742	8831	1	91.7	1	42.65	NA	[P07384 ]	[P07384 Calpain-1 catalytic subunit OS=Homo sapiens GN=CAPN1 PE=1 SV=1 ]
TRUE	K.GHAYSVTGAK.Q	2	step01	7688	2.8137	0.3184	100	990.135	990.5	-369.2	6.81452	117735	1	100	7	38.46	NA	[P07384 ]	[P07384 Calpain-1 catalytic subunit OS=Homo sapiens GN=CAPN1 PE=1 SV=1 ]
TRUE	H.AYSVTGAK.Q	2	step01	6374	2.0505	0.1058	53	797.24	796.42	-230.3	3.9824	8009.7	2	76.9	1	31.88	NA	[P07384 ]	[P07384 Calpain-1 catalytic subunit OS=Homo sapiens GN=CAPN1 PE=1 SV=1 ]
TRUE	K.M(15.9949)EDGEFWM(15.9949)SFR.D	2	step01	13298	3.9349	0.3813	100	1467.53	1466.57	-30.7	8.23051	8219.1	1	94.4	4	66.781	NA	[P07384 ]	[P07384 Calpain-1 catalytic subunit OS=Homo sapiens GN=CAPN1 PE=1 SV=1 ]
FALSE	R.LEICNLTPD.A	2	step01	10110	1.5813	0.0365	15.8	1075.43	1074.51	-77.1	3.60079	3469	7	64.3	1	50.581	NA	[P07384 ]	[P07384 Calpain-1 catalytic subunit OS=Homo sapiens GN=CAPN1 PE=1 SV=1 ]
FALSE	R.GFSSGSAVVSGGSR.R	2	step01	7475	4.2831	0.3504	100	1255.37	1254.61	-193.2	8.93146	4928.5	1	95.7	2	37.381	NA	[NP_000414.1 , P35908 ]	[NP_000414.1 keratin 2a [Homo sapiens] , P35908 Keratin, type II cytoskeletal 2 epidermal OS=Homo sapiens GN=KRT2 PE=1 SV=2 ]
FALSE	R.TAAENDFVTLK.K	2	step01	10526	3.2154	0.2802	100	1209.1	1208.62	403.8	6.8174	5555.5	1	88.2	2	52.69	NA	[NP_000414.1 , P35908 ]	[NP_000414.1 keratin 2a [Homo sapiens] , P35908 Keratin, type II cytoskeletal 2 epidermal OS=Homo sapiens GN=KRT2 PE=1 SV=2 ]
FALSE	R.NLDLDSIIAEVK.A	2	step01	15588	4.3647	0.3632	100	1332.54	1329.73	-149.7	6.2692	5402.4	1	85	1	78.501	NA	[NP_000415.1 , NP_000414.1 , P04259 , P35908 , P13647 ]	[NP_000415.1 keratin 5; Keratin-5; 58 kda cytokeratin; keratin, type II cytoskeletal 5; cytokeratin 5 [Homo sapiens] , P04259 Keratin, type II cytoskeletal 6B OS=Homo sapiens GN=KRT6B PE=1 SV=5 , NP_000414.1 keratin 2a [Homo sapiens] , P35908 Keratin, type II cytoskeletal 2 epidermal OS=Homo sapiens GN=KRT2 PE=1 SV=2 , P13647 Keratin, type II cytoskeletal 5 OS=Homo sapiens GN=KRT5 PE=1 SV=3 ]
FALSE	K.AQYEEIAQR.S	2	step01	7330	2.9402	0.0364	100	1108.24	1107.54	-279.4	5.5143	3161.8	1	80	1	36.661	NA	[NP_000414.1 , P04259 , P35908 ]	[P04259 Keratin, type II cytoskeletal 6B OS=Homo sapiens GN=KRT6B PE=1 SV=5 , NP_000414.1 keratin 2a [Homo sapiens] , P35908 Keratin, type II cytoskeletal 2 epidermal OS=Homo sapiens GN=KRT2 PE=1 SV=2 ]
FALSE	K.NVQDAIADAEQR.G	2	step01	9326	3.7826	0.4274	100	1330	1329.64	267.9	7.0404	2527.8	1	90	2	46.64	NA	[NP_000414.1 , P35908 ]	[NP_000414.1 keratin 2a [Homo sapiens] , P35908 Keratin, type II cytoskeletal 2 epidermal OS=Homo sapiens GN=KRT2 PE=1 SV=2 ]
FALSE	K.LNDLEEALQQAK.E	2	step01	12262	4.535	0.2427	100	1372.57	1371.71	-102.4	6.49335	3198.7	1	94.7	1	61.521	NA	[NP_000414.1 , P35908 ]	[NP_000414.1 keratin 2a [Homo sapiens] , P35908 Keratin, type II cytoskeletal 2 epidermal OS=Homo sapiens GN=KRT2 PE=1 SV=2 ]
FALSE	R.DYQELMNVK.L	2	step01	10284	2.6567	0.3449	100	1140.47	1139.54	-63.4	6.79891	2590.2	1	92.3	1	51.47	NA	[NP_000414.1 , Q01546 , P35908 ]	[NP_000414.1 keratin 2a [Homo sapiens] , P35908 Keratin, type II cytoskeletal 2 epidermal OS=Homo sapiens GN=KRT2 PE=1 SV=2 , Q01546 Keratin, type II cytoskeletal 2 oral OS=Homo sapiens GN=KRT76 PE=1 SV=2 ]
FALSE	R.DYQELM(15.9949)NVK.L	2	step01	7889	2.8572	0.1921	100	1156.23	1155.54	-264	5.9577	1570.8	1	92.3	1	39.47	NA	[NP_000414.1 , Q01546 , P35908 ]	[NP_000414.1 keratin 2a [Homo sapiens] , P35908 Keratin, type II cytoskeletal 2 epidermal OS=Homo sapiens GN=KRT2 PE=1 SV=2 , Q01546 Keratin, type II cytoskeletal 2 oral OS=Homo sapiens GN=KRT76 PE=1 SV=2 ]
TRUE	F.MVAKQCSAGCAAM(15.9949)ERPK.P	2	step01	9668	3.4206	0.1468	100	1911.61	1910.87	-138.9	4.04495	4632.2	16	42.9	1	48.36	NA	[Q17RY6 ]	[Q17RY6 Lymphocyte antigen 6K OS=Homo sapiens GN=LY6K PE=1 SV=2 ]
FALSE	L.TGNEKITMQNLNDR.L	3	step01	7600	2.5101	0.1748	17.4	1636.7	1633.8	-62.1	4.50963	6443.3	4	55.6	1	38.021	NA	[NP_705694.1 , P13646 ]	[P13646 Keratin, type I cytoskeletal 13 OS=Homo sapiens GN=KRT13 PE=1 SV=4 , NP_705694.1 keratin 13 isoform a; keratin, type I cytoskeletal 13; cytokeratin 13 [Homo sapiens] ]
FALSE	R.LEQEIATYR.S	2	step01	8656	3.0939	0.3208	100	1123.13	1122.58	-401.7	5.88923	2559.8	1	100	1	43.29	NA	[P08727 , NP_705694.1 , NP_002267.2 , P13646 ]	[NP_002267.2 keratin 19; keratin, type I cytoskeletal 19; keratin, type I, 40-kd; cytokeratin 19; 40-kDa keratin intermediate filament precursor gene [Homo sapiens] , P13646 Keratin, type I cytoskeletal 13 OS=Homo sapiens GN=KRT13 PE=1 SV=4 , P08727 Keratin, type I cytoskeletal 19 OS=Homo sapiens GN=KRT19 PE=1 SV=4 , NP_705694.1 keratin 13 isoform a; keratin, type I cytoskeletal 13; cytokeratin 1…
FALSE	K.MIGFPSSAGSVS.P	2	step01	23939	1.1157	0.1433	9.2	1136.7	1139.54	-2496.6	3.58056	445.7	2	37.5	1	121.58	NA	[NP_705694.1 , P13646 ]	[P13646 Keratin, type I cytoskeletal 13 OS=Homo sapiens GN=KRT13 PE=1 SV=4 , NP_705694.1 keratin 13 isoform a; keratin, type I cytoskeletal 13; cytokeratin 13 [Homo sapiens] ]
FALSE	R.QNLEPLFEQYINNLR.R	2	step01	17010	1.6173	0.1615	89.4	1891.8	1890.97	-90.1	3.85096	850.9	7	27.3	1	85.771	NA	[NP_000415.1 , P04259 , P13647 ]	[NP_000415.1 keratin 5; Keratin-5; 58 kda cytokeratin; keratin, type II cytoskeletal 5; cytokeratin 5 [Homo sapiens] , P04259 Keratin, type II cytoskeletal 6B OS=Homo sapiens GN=KRT6B PE=1 SV=5 , P13647 Keratin, type II cytoskeletal 5 OS=Homo sapiens GN=KRT5 PE=1 SV=3 ]
FALSE	K.KQCANLQ.A	2	step01	9800	1.4668	0.0156	11.3	863.588	861.425	180.9	2.42704	4304.4	1	83.3	1	49.02	NA	[P04259 ]	[P04259 Keratin, type II cytoskeletal 6B OS=Homo sapiens GN=KRT6B PE=1 SV=5 ]
FALSE	E.GNEQFINAAK.I	2	step01	8098	2.0235	0.1451	57.1	1092.88	1091.55	299.3	4.69919	2108.1	1	86.7	1	40.5	NA	[P35030 ]	[P35030 Trypsin-3 OS=Homo sapiens GN=PRSS3 PE=1 SV=2 ]
FALSE	N.EQFINAAK.I	2	step01	8064	1.5488	0.0568	16.9	921.094	920.484	-426.5	3.54516	2125.1	2	66.7	1	40.33	NA	[P35030 ]	[P35030 Trypsin-3 OS=Homo sapiens GN=PRSS3 PE=1 SV=2 ]
TRUE	D.TLDNDIMLIK.L	2	step01	12968	3.4536	0.26	100	1176.42	1175.63	-181.3	5.78843	5222	1	100	2	65.09	NA	[P35030 ]	[P35030 Trypsin-3 OS=Homo sapiens GN=PRSS3 PE=1 SV=2 ]
TRUE	D.TLDNDIM(15.9949)LIK.L	2	step01	11872	1.9286	0.0881	12.1	1191.68	1191.63	41.4	4.50195	2447.8	1	73.3	2	59.51	NA	[P35030 ]	[P35030 Trypsin-3 OS=Homo sapiens GN=PRSS3 PE=1 SV=2 ]
FALSE	K.NRPGVY.T	2	step01	6670	1.3525	0.0851	15.8	705.635	705.368	378.3	3.76792	7432.8	10	70	2	33.361	NA	[P35030 ]	[P35030 Trypsin-3 OS=Homo sapiens GN=PRSS3 PE=1 SV=2 ]
FALSE	K.NRPGVYTK.V	2	step01	7421	2.3024	0.0381	95.6	935.429	934.51	-90.7	4.18819	2516	5	75	6	37.12	NA	[P35030 ]	[P35030 Trypsin-3 OS=Homo sapiens GN=PRSS3 PE=1 SV=2 ]
TRUE	K.YLYEIAR.R	2	step01	10742	2.2839	0.1541	100	927.552	927.493	63	5.1522	7819.8	2	91.7	4	53.78	NA	[P02768 ]	[P02768 Serum albumin OS=Homo sapiens GN=ALB PE=1 SV=2 ]
TRUE	T.ECCHGDLLECADDR.A	2	step01	10082	4.2679	0.4857	100	1750.3	1749.66	-209.1	8.37234	6368.2	1	78.3	2	50.44	NA	[P02768 ]	[P02768 Serum albumin OS=Homo sapiens GN=ALB PE=1 SV=2 ]
TRUE	K.KVPQVSTPTLVEVSR.N	2	step01	11661	3.0933	0.4629	100	1640.77	1639.94	-106.1	8.42928	5741.3	1	68	2	58.43	NA	[P02768 ]	[P02768 Serum albumin OS=Homo sapiens GN=ALB PE=1 SV=2 ]
TRUE	K.KVPQVSTPTLVEVSR.N	3	step01	11618	2.2617	0.0868	50	1641.29	1639.94	214.5	4.0338	2305.9	1	47.6	1	58.21	NA	[P02768 ]	[P02768 Serum albumin OS=Homo sapiens GN=ALB PE=1 SV=2 ]
TRUE	K.VPQVSTPTLVEVSR.N	2	step01	10935	3.0915	0.3191	100	1512.66	1511.84	-124.2	6.92917	2371.1	1	59.1	1	54.751	NA	[P02768 ]	[P02768 Serum albumin OS=Homo sapiens GN=ALB PE=1 SV=2 ]
TRUE	Q.LCVLHEK.T	2	step01	10053	1.8924	0.1015	45.2	900.192	898.481	-328.9	3.65357	4430.4	2	90.9	2	50.3	NA	[P02768 ]	[P02768 Serum albumin OS=Homo sapiens GN=ALB PE=1 SV=2 ]
TRUE	K.CCTESLVNR.R	2	step01	7338	2.4471	0.3334	100	1139.18	1138.5	-285.1	6.78159	2543.6	1	80	1	36.701	NA	[P02768 ]	[P02768 Serum albumin OS=Homo sapiens GN=ALB PE=1 SV=2 ]
FALSE	R.TEAESWYQTK.Y	2	step01	9041	2.4162	0.2776	100	1242.77	1242.56	163.6	6.59552	1073.5	1	75	1	45.22	NA	[NP_000415.1 , P13647 ]	[NP_000415.1 keratin 5; Keratin-5; 58 kda cytokeratin; keratin, type II cytoskeletal 5; cytokeratin 5 [Homo sapiens] , P13647 Keratin, type II cytoskeletal 5 OS=Homo sapiens GN=KRT5 PE=1 SV=3 ]
FALSE	K.KQCANLQ.N	2	step01	9800	1.4668	0.0156	11.3	863.588	861.425	180.9	2.42704	4304.4	1	83.3	1	49.02	NA	[NP_000415.1 , P13647 ]	[NP_000415.1 keratin 5; Keratin-5; 58 kda cytokeratin; keratin, type II cytoskeletal 5; cytokeratin 5 [Homo sapiens] , P13647 Keratin, type II cytoskeletal 5 OS=Homo sapiens GN=KRT5 PE=1 SV=3 ]
TRUE	G.CLM(15.9949)VYNNEVVGKGR.N	3	step01	16132	1.6407	0.2797	100	1654.78	1654.8	-15.9	5.03983	337.7	1	32.3	1	81.281	NA	[Q7Z6V5 ]	[Q7Z6V5 tRNA-specific adenosine deaminase 2 OS=Homo sapiens GN=ADAT2 PE=1 SV=1 ]
FALSE	T.EQALRMSVEADINGLR.R	3	step01	10264	2.4635	0.1605	15.5	1802.52	1801.92	-225.1	4.40142	5773.9	4	42.9	1	51.361	NA	[P08727 , NP_002267.2 ]	[NP_002267.2 keratin 19; keratin, type I cytoskeletal 19; keratin, type I, 40-kd; cytokeratin 19; 40-kDa keratin intermediate filament precursor gene [Homo sapiens] , P08727 Keratin, type I cytoskeletal 19 OS=Homo sapiens GN=KRT19 PE=1 SV=4 ]
FALSE	R.M(15.9949)SVEADINGLR.R	2	step01	10248	1.9133	0.1944	97.2	1221.89	1220.59	240.3	4.87842	894.8	1	58.8	1	51.28	NA	[P08727 , P02533 , NP_000517.2 , NP_002267.2 ]	[NP_002267.2 keratin 19; keratin, type I cytoskeletal 19; keratin, type I, 40-kd; cytokeratin 19; 40-kDa keratin intermediate filament precursor gene [Homo sapiens] , NP_000517.2 keratin 14; cytokeratin 14 [Homo sapiens] , P08727 Keratin, type I cytoskeletal 19 OS=Homo sapiens GN=KRT19 PE=1 SV=4 , P02533 Keratin, type I cytoskeletal 14 OS=Homo sapiens GN=KRT14 PE=1 SV=4 ]
FALSE	R.LEQEIATYR.R	2	step01	8656	3.0939	0.3208	100	1123.13	1122.58	-401.7	5.88923	2559.8	1	100	1	43.29	NA	[P02533 , NP_000517.2 ]	[NP_000517.2 keratin 14; cytokeratin 14 [Homo sapiens] , P02533 Keratin, type I cytoskeletal 14 OS=Homo sapiens GN=KRT14 PE=1 SV=4 ]
FALSE	R.QSVEADINGLR.K	2	step01	10264	3.5256	0.3964	100	1202.02	1201.62	331.6	6.95474	5773.9	1	94.7	3	51.361	NA	[Q2M2I5 , NP_061889.1 ]	[NP_061889.1 keratin 24 [Homo sapiens] , Q2M2I5 Keratin, type I cytoskeletal 24 OS=Homo sapiens GN=KRT24 PE=1 SV=1 ]
FALSE	S.GSCSGQGRDSSKTR.V	2	step01	12480	1.7615	0.0533	18.1	1483.32	1482.67	-237.8	3.03101	3502	25	31.8	1	62.62	NA	[Q2M2I5 , NP_061889.1 ]	[NP_061889.1 keratin 24 [Homo sapiens] , Q2M2I5 Keratin, type I cytoskeletal 24 OS=Homo sapiens GN=KRT24 PE=1 SV=1 ]
FALSE	V.EIDPQIGQVK.A	2	step01	10780	1.4833	0.0198	9.7	1125.59	1126.61	-904.6	3.17609	2569.5	1	78.6	1	53.971	NA	[Q01546 ]	[Q01546 Keratin, type II cytoskeletal 2 oral OS=Homo sapiens GN=KRT76 PE=1 SV=2 ]
FALSE	R.AQYEEIAQR.S	2	step01	7330	2.9402	0.0364	100	1108.24	1107.54	-279.4	5.5143	3161.8	1	80	1	36.661	NA	[NP_002263.1 , Q01546 , P19013 ]	[Q01546 Keratin, type II cytoskeletal 2 oral OS=Homo sapiens GN=KRT76 PE=1 SV=2 , NP_002263.1 keratin 4; Keratin-4; cytokeratin 4; keratin, type II cytoskeletal 4 [Homo sapiens] , P19013 Keratin, type II cytoskeletal 4 OS=Homo sapiens GN=KRT4 PE=1 SV=4 ]
FALSE	R.GENALKDAHS.K	2	step01	30054	1.3421	0.1561	18.4	1041.65	1041.5	148.7	3.8894	868.9	12	40	1	154	NA	[NP_002263.1 , P19013 ]	[NP_002263.1 keratin 4; Keratin-4; cytokeratin 4; keratin, type II cytoskeletal 4 [Homo sapiens] , P19013 Keratin, type II cytoskeletal 4 OS=Homo sapiens GN=KRT4 PE=1 SV=4 ]
TRUE	R.VEQLSDALLQQEAETM(15.9949)A.E	3	step01	10272	1.9056	0.2859	100	1894.21	1891.9	161.8	4.61587	1181	21	21.7	1	51.401	NA	[Q9BT92 ]	[Q9BT92 Trichoplein keratin filament-binding protein OS=Homo sapiens GN=TCHP PE=1 SV=1 ]
TRUE	R.TNKEIRDINR.V	2	step01	8590	3.0941	0.0631	100	1259.24	1258.69	-357.1	4.64468	2619.1	2	75	2	42.96	NA	[P04083 ]	[P04083 Annexin A1 OS=Homo sapiens GN=ANXA1 PE=1 SV=2 ]
TRUE	S.LGTQIGFADLM(15.9949)GVLTKGVR.E	3	step01	11434	1.6212	0.2796	100	1990.22	1992.09	-943.3	4.46873	328.7	23	17	1	57.28	NA	[Q9BSK4 ]	[Q9BSK4 Protein fem-1 homolog A OS=Homo sapiens GN=FEM1A PE=1 SV=1 ]
TRUE	K.MAAKCADLRM(15.9949)CLDVFKEII.H	2	step01	13610	3.4881	0.1466	100	2302.96	2300.13	-77.5	4.09958	12820.9	4	53.8	2	68.38	NA	[O75127 ]	[O75127 Pentatricopeptide repeat-containing protein 1, mitochondrial OS=Homo sapiens GN=PTCD1 PE=1 SV=2 ]
TRUE	K.IEFPPPNEEAR.L	2	step01	9953	2.3695	0.1405	100	1299.34	1298.64	-234.6	4.26103	2272.8	18	47.1	1	49.79	NA	[P62195 ]	[P62195 26S protease regulatory subunit 8 OS=Homo sapiens GN=PSMC5 PE=1 SV=1 ]
TRUE	E.GIVQLRILRTQEAIIQIM(15.9949)K.M	3	step01	8342	2.2662	0.2658	100	2240.85	2239.33	-218	4.45119	2540.6	25	31.2	1	41.71	NA	[Q93034 ]	[Q93034 Cullin-5 OS=Homo sapiens GN=CUL5 PE=1 SV=4 ]
TRUE	K.M(15.9949)VASLQSDIIESQACQDMQN.E	3	step01	14740	3.2286	0.1804	100	2285.66	2283.99	-148.6	4.68659	2886.1	26	35.8	1	74.16	NA	[A5D8W1 ]	[A5D8W1 Cilia- and flagella-associated protein 69 OS=Homo sapiens GN=CFAP69 PE=2 SV=3 ]
TRUE	A.PEPPSGGIM(15.9949)EK.L	3	step01	30316	1.9084	0.2702	100	1156.31	1157.55	-1071.7	4.9148	1051.6	4	68.8	1	155.4	NA	[Q9BQA5 ]	[Q9BQA5 Histone H4 transcription factor OS=Homo sapiens GN=HINFP PE=1 SV=2 ]
TRUE	R.KEAGNIESGVEPPDR.I	2	step01	12671	3.0968	0.0931	100	1599	1597.78	134.1	3.37549	2827.9	3	52	1	63.601	NA	[Q8N7U6 ]	[Q8N7U6 EF-hand domain-containing family member B OS=Homo sapiens GN=EFHB PE=2 SV=4 ]
TRUE	K.EAGNIESGVEPPDR.I	2	step01	12568	2.5869	0.0496	94.6	1469.52	1469.69	-110.5	3.48981	7504.8	4	68.2	1	63.071	NA	[Q8N7U6 ]	[Q8N7U6 EF-hand domain-containing family member B OS=Homo sapiens GN=EFHB PE=2 SV=4 ]
TRUE	R.AMGAGHFSVPA.D	3	step01	6482	1.8227	0.399	100	1043.4	1044.49	-1049.9	6.19049	4628.5	8	61.5	1	32.43	NA	[Q5D1E8 ]	[Q5D1E8 Ribonuclease ZC3H12A OS=Homo sapiens GN=ZC3H12A PE=1 SV=1 ]
TRUE	K.QSLTPSFQSPATSLGLDEGVSASSAGAGAGETL.K	3	step01	14896	2.4573	0.3439	100	3091.68	3093.49	-583.3	5.25864	6216.4	73	26.1	1	74.951	NA	[Q9C091 ]	[Q9C091 GREB1-like protein OS=Homo sapiens GN=GREB1L PE=2 SV=2 ]
TRUE	S.LTELDLSDNSLGDPGM(15.9949)R.V	3	step01	10286	2.7858	0.1961	100	1847.73	1848.86	-616.1	4.30591	13811.9	28	46.8	1	51.48	NA	[Q96P20 ]	[Q96P20 NACHT, LRR and PYD domains-containing protein 3 OS=Homo sapiens GN=NLRP3 PE=1 SV=3 ]
TRUE	R.KQKEGAAAPQPKVR.L	2	step01	12292	2.4379	0.1602	100	1509.71	1507.87	-111	3.62767	3885.5	16	43.5	3	61.67	NA	[Q96CC6 ]	[Q96CC6 Inactive rhomboid protein 1 OS=Homo sapiens GN=RHBDF1 PE=1 SV=2 ]
TRUE	R.ALQLLHGGGYSK.N	3	step01	27849	1.3728	0.3639	100	1241.05	1243.68	-2116.1	6.00029	1047.5	31	26.7	1	142.31	NA	[P28329 ]	[P28329 Choline O-acetyltransferase OS=Homo sapiens GN=CHAT PE=1 SV=4 ]
TRUE	R.TYVISASRK.T	2	step01	27848	1.3101	0.2539	92.8	1024.64	1024.58	57.5	4.70817	3674.2	1	50	1	142.301	NA	[Q15058 ]	[Q15058 Kinesin-like protein KIF14 OS=Homo sapiens GN=KIF14 PE=1 SV=1 ]
TRUE	R.DMAEM(15.9949)QRVWKEKF.E	2	step01	12496	2.5685	0.3045	100	1714.55	1713.81	-151.4	4.71409	4371.4	6	55.6	2	62.71	NA	[Q15058 ]	[Q15058 Kinesin-like protein KIF14 OS=Homo sapiens GN=KIF14 PE=1 SV=1 ]
TRUE	K.GVELLGVYERELAR.H	3	step01	5320	1.5451	0.071	13.6	1606.53	1603.88	-224.3	3.42344	982.8	19	29.4	1	26.621	NA	[Q8IVF4 ]	[Q8IVF4 Dynein heavy chain 10, axonemal OS=Homo sapiens GN=DNAH10 PE=1 SV=4 ]
TRUE	G.IDWFM(15.9949)PWPPQALHAVAK.S	3	step01	11621	1.8286	0.2793	100	2025.18	2023.03	71.3	5.04195	454.4	30	17.1	1	58.221	NA	[Q8IVF4 ]	[Q8IVF4 Dynein heavy chain 10, axonemal OS=Homo sapiens GN=DNAH10 PE=1 SV=4 ]
TRUE	R.TPVYTTSM(15.9949)R.R	2	step01	8224	1.1838	0.007	44.7	1071.68	1071.51	152.4	2.49337	4241.1	21	53.3	1	41.13	NA	[Q8IVF4 ]	[Q8IVF4 Dynein heavy chain 10, axonemal OS=Homo sapiens GN=DNAH10 PE=1 SV=4 ]
TRUE	K.LNIHNVVAEFVPLIM(15.9949)NTIAIQV.S	3	step01	19114	2.9049	0.2406	100	2463.23	2464.36	-460.3	4.88372	14237.2	10	33.3	1	96.58	NA	[Q9Y4A5 ]	[Q9Y4A5 Transformation/transcription domain-associated protein OS=Homo sapiens GN=TRRAP PE=1 SV=3 ]
